# Supplementary material for: Transcriptional Responses Associated with Virulence and Defence in the Interaction between Heterobasidion annosum s.s. and Norway Spruce
Source: PLoS One. 2015 Jul 7;10(7):e0131182. doi: 10.1371/journal.pone.0131182 (PMC4495060; doi:10.1371/journal.pone.0131182)
Supplement: S1 Table — (XLSX) [file pone.0131182.s002.xlsx]

## Sheet: Sheet1
sequence	annotation	Forward primer 5' to 3'	Reverse primer 5' to 3'	reference
contig00509	isoflavone reductase-like protein	TGAGGTGAAAGCCAAAGTCC	GGATCGTCAACTGCCTTGAT
isotig06030	type 1 non specific lipid transfer protein	CAGCCTGCAAGTGCATTAAA	CCTGTCCTCCTCCATTGCT
isotig01779	beta-glucosidase-like protein	TCAACAATCCCACTCCACAA	GACCTAAAAGCGCTGACACC
isotig00380	12-oxophytodienoic acid -reductase	CCAACCCAGATTTGCCTAAA	CGGGATCGGGTATGTAAAAA
isotig04668	Germin-like protein 2	GAATCTCCATGGCTCGGATA	CTCAAGCGTTTTGCTGAACA
isotig06890	harpin-induced protein -like	CATCCTGCAAACGAACGTAA	AATGACATGGTGGCAATGAA
reference gene	Elongation factor 1 alpha	TAGTCCCTCACAGCAAAACGA	TTAAGAATGGAGATGCCGGGTTTGT	Arnerup et al 2013
reference gene	Elongation factor 4 A	AGTAAGCCCGTGAGGATTC	AGTCAGCCAGTCAACCTTTC	Palovaara & Hakman 2008
reference gene	Phosphoglucomutase	AATGCAGTTGAAGCCATTCC	CCAGTGCCGAAACTCTCTTC	Vestman et al. 2010
