# Supplementary material for: Transcriptional Responses Associated with Virulence and Defence in the Interaction between Heterobasidion annosum s.s. and Norway Spruce
Source: PLoS One. 2015 Jul 7;10(7):e0131182. doi: 10.1371/journal.pone.0131182 (PMC4495060; doi:10.1371/journal.pone.0131182)
Supplement: S2 Table — (XLSX) [file pone.0131182.s003.xlsx]

## Sheet: Sheet1
Supplementary file S3: The assembly metrics of the assemblies of the 454 data made with Newbler 2.6 and 2.3.
Assembly	v.2.3*	v.2.6		Annotation of isotigs	v.2.3*	v.2.6
Total reads	492102	491860		Nr. with BlastX homology	13390	11858
Total bases	146391859	146373474		Nr. GO Annotated	8468	7251
Assembled reads	242206	247771		GO Annotations	41330
Q40 *	0.9453	0.9521
InferredReadError	0.0151	0.0182
Singletons	55334	72806		Nr. with KEGG EC	3605	-
Isogroups ("genes”)	9678	10393		Total KEGG EC	4518	-
Isotigs ("transcripts”)	14364	13004		Nr. Interproscan	7919	-
Isotig N50	769	697
Mean nr. isotigs per isogroup	1.5	1.3
Isogroup with one Isotig	7239	8593
Contigs ("exons”)	17228	16155
Mean nr. contigs per isotig	2	1.6
*Assembly published in Danielsson et al. 2011
