# Supplementary material for: Transcriptional Responses Associated with Virulence and Defence in the Interaction between Heterobasidion annosum s.s. and Norway Spruce
Source: PLoS One. 2015 Jul 7;10(7):e0131182. doi: 10.1371/journal.pone.0131182 (PMC4495060; doi:10.1371/journal.pone.0131182)
Supplement: S3 Table — (XLSX) [file pone.0131182.s004.xlsx]

## Sheet: Supplementary file S1
sequence	Isogroup	cluster	annotation (Blast X)	Accession	E-value	Fold change (Log2)	pval	padj
Inoculation vs. control
P. abies genes
contig00509	gene=isogroup00001	16	isoflavone reductase-like protein	ADM78142	8.98e-20	6.1	<0.001	0.006
isotig08156	gene=isogroup05545	20	protein, GRX_GRX_like	ABK25245.1	6.94e-29	6.3	<0.001	0.003
isotig01680	gene=isogroup00419	20	class iv chitinase	ABR17951.1	5.92e-127	6.5	<0.001	0.02
contig00711	gene=isogroup00002	20	serine-type d-ala-d-ala carboxypeptidase	YP_001377089.1	8.21	7.2	<0.001	0.006
isotig01778	gene=isogroup00475	16	beta-glucosidase-like protein			Inf	<0.001	0.10
isotig01779	gene=isogroup00475	16	beta-glucosidase-like protein	ADV40931.2	2.16e-105	Inf	<0.001	0.02
isotig02279	gene=isogroup00725	20	unknown [Picea sitchensis]	ACN40895.1	1.01e-19	Inf	<0.001	0.006
isotig04533	gene=isogroup01922	16	dessication-related protein, putative [Arabidopsis thaliana]	AAM65140.1	3.77e-88	Inf	<0.001	0.02
isotig04668	gene=isogroup02057	16	germin-like protein 1, partial [Picea abies]	AAV31746.1	9.25e-88	Inf	<0.001	0.04
isotig08369	gene=isogroup05758	12	---NA---			Inf	<0.001	0.005
H. annosum genes
isotig00518	gene=isogroup00050	20	protein kinase	EDP54317.1	8.29	Inf	<0.001	0.01
isotig04483	gene=isogroup01872	12	delta-12 fatty acid desaturase	ADK24720.1	8.11e-167	Inf	<0.001	0.002
Wounding vs. control
isotig08156	gene=isogroup05545	19	protein, GRX_GRX_like	ABK25245.1	6.94e-29	5.0	<0.001	0.03
isotig11562	gene=isogroup08951	20	serotonin receptor, putative [Ixodes scapularis]	EEC03313.1	6.42	-5.2	<0.001	<0.001
isotig03505	gene=isogroup01339	20	Uncharacterized protein family (UPF0160)	ABK22052.1	4.32e-46	-6.0	<0.001	<0.001
contig00711	gene=isogroup00002	14	serine-type d-ala-d-ala carboxypeptidase	YP_001377089.1	8.21	8.3	<0.001	<0.001
isotig02279	gene=isogroup00725	20	unknown [Picea sitchensis]	ACN40895.1	1.01e-19	Inf	<0.001	0.02

## Sheet: Reciprocal Blast vs Trinity DB
Query	# hits	Best recip hit	Expect	Hit (Trinity DB P.abies 1.0)
contig00001|cell	2	contig00001|cell	0	comp49023_c1_seq1
			5.28717e-32	comp2794_c0_seq1
contig00009|fiber	3	contig00009|fiber	5.94902e-97	comp69091_c1_seq1
			3.29904e-43	comp42702_c0_seq1
			8.2912e-32	comp81333_c0_seq1
contig00015|auxin	2	isotig04565|al-induced	5.23426e-94	comp86441_c0_seq1
			4.91536e-31	comp66905_c0_seq1
contig00019|40s	8	contig00019|40s	0	comp89560_c3_seq1
			1.79738e-66	comp377989_c0_seq1
			9.3189e-45	comp90100_c0_seq6
			4.82731e-42	comp90100_c0_seq2
contig00026|60s	23	contig00026|60s	0	comp83725_c0_seq1
			0	comp83725_c0_seq3
			0	comp83725_c0_seq2
			0	comp83725_c0_seq5
contig00027|hypothetical	1	contig00027|hypothetical	1.90848e-65	comp36382_c0_seq1
contig00032|60s	7	contig00032|60s	0	comp86450_c0_seq6
			0	comp86450_c0_seq8
			0	comp86450_c0_seq7
			0	comp86450_c0_seq4
contig00038|uncharacterized	0
contig00044|endo-	5	contig00044|endo-	4.25964e-115	comp82683_c0_seq1
			3.2777e-91	comp98972_c0_seq1
			1.14403e-90	comp85249_c0_seq2
			1.14403e-90	comp85249_c0_seq1
contig00047|mate	1	contig00047|mate	0	comp85967_c0_seq1
contig00048|5-methyltetrahydropteroyltriglutamate-homocysteine	5	contig00048|5-methyltetrahydropteroyltriglutamate-homocysteine	0	comp42839_c0_seq1
			0	comp96275_c1_seq2
			0	comp96275_c1_seq1
			2.87327e-42	comp78841_c0_seq1
contig00051|60s	16	contig00051|60s	0	comp96782_c0_seq1
			1.67894e-73	comp87159_c0_seq1
			2.33376e-65	comp42687_c0_seq1
			2.04718e-53	comp77401_c0_seq2
contig00053|monodehydroascorbate	1	contig00054|monodehydroascorbate	0	comp89669_c0_seq1
contig00054|monodehydroascorbate	2	contig00054|monodehydroascorbate	0	comp89669_c0_seq1
			5.17724e-47	comp66869_c1_seq1
contig00057|(1-4)-beta-mannan	25	contig00057|(1-4)-beta-mannan	0	comp96483_c2_seq16
			0	comp96483_c2_seq15
			0	comp96483_c2_seq8
			0	comp96483_c2_seq7
contig00072|---NA---	2	contig00072|---NA---	0	comp92861_c0_seq1
			6.50469e-72	comp92861_c0_seq2
contig00088|peroxidase-like	1	isotig01135|peroxidase	2.16007e-34	comp94063_c0_seq1
contig00101|uncharacterized	3	contig00101|uncharacterized	0	comp80446_c0_seq1
			5.17894e-26	comp94897_c0_seq4
			5.17894e-26	comp94897_c0_seq3
contig00102|unknown	1	contig00102|unknown	0	comp95744_c0_seq1
contig00114|cell	1	contig00114|cell	3.56013e-95	comp80968_c0_seq2
contig00123|protein	1	contig00123|protein	3.46425e-30	comp92028_c0_seq1
contig00125|14-3-3-like	11	isotig01818|14-3-3	4.56011e-146	comp80083_c0_seq1
			2.07762e-74	comp50609_c0_seq1
			2.7048e-60	comp75034_c0_seq1
			5.95773e-56	comp75034_c0_seq2
contig00126|hypothetical	10	contig00126|hypothetical	0	comp96147_c0_seq10
			0	comp96147_c0_seq9
			0	comp96147_c0_seq7
			0	comp96147_c0_seq6
contig00127|cysteine	0
contig00128|26s	1	contig00128|26s	0	comp94553_c1_seq1
contig00133|atp	2	contig00133|atp	0	comp44638_c0_seq1
			6.91748e-21	comp86851_c0_seq1
contig00134|protein	3	isotig04509|protein	7.97729e-62	comp87474_c0_seq1
			3.62488e-47	comp96109_c1_seq1
			2.28957e-24	comp43314_c0_seq1
contig00136|dehydrin-like	11	isotig00168|dehydrin	2.4684e-82	comp94187_c0_seq11
			5.09224e-72	comp94187_c0_seq12
			5.09224e-72	comp94187_c0_seq10
			5.09224e-72	comp94187_c0_seq8
contig00149|heterogeneous	0
contig00150|s-adenosyl-l-methionine:	0
contig00153|nadh	1	contig00153|nadh	0	comp97062_c0_seq1
contig00157|dirigent-like	3	contig00157|dirigent-like	0	comp85889_c0_seq1
			2.45979e-108	comp85889_c0_seq2
			1.19551e-61	comp72740_c1_seq1
contig00158|protein	1	contig00158|protein	4.66394e-87	comp74440_c1_seq1
contig00167|translationally	1	contig00167|translationally	1.35976e-79	comp110625_c0_seq1
contig00170|protein	32	contig00170|protein	0	comp68052_c0_seq1
			4.92022e-60	comp91960_c2_seq4
			4.92022e-60	comp91960_c2_seq3
			1.95947e-52	comp49554_c0_seq1
contig00173|protein	2	contig00173|protein	0	comp49720_c0_seq2
			0	comp49720_c0_seq1
contig00175|protein	11	contig00175|protein	0	comp76587_c0_seq1
			0	comp76587_c0_seq2
			2.31836e-104	comp76587_c0_seq3
			2.32041e-85	comp76587_c0_seq4
contig00176|protein	3	contig00176|protein	0	comp87959_c0_seq1
			2.46162e-134	comp79161_c0_seq1
			1.05134e-37	comp83669_c1_seq1
contig00177|sinapyl	9	contig00177|sinapyl	0	comp91673_c0_seq2
			0	comp91673_c0_seq1
			2.11769e-96	comp91673_c1_seq1
			1.52484e-85	comp91673_c1_seq2
contig00180|gag-pol	42	isotig08141|yd	4.4691e-112	comp95660_c1_seq22
			5.44448e-111	comp95660_c1_seq16
			5.44448e-111	comp95660_c1_seq13
			5.44448e-111	comp95660_c1_seq9
contig00182|40s	2	contig00182|40s	0	comp81710_c0_seq1
			8.42543e-96	comp83833_c0_seq1
contig00188|glyceraldehyde-3-phosphate	16	isotig02686|glyceraldehyde-3-phosphate	2.00841e-106	comp76443_c0_seq2
			2.00841e-106	comp76443_c0_seq1
			1.26857e-83	comp93809_c2_seq5
			7.02245e-68	comp93809_c2_seq3
contig00191|protein	2	contig00191|protein	0	comp49918_c0_seq2
			0	comp49918_c0_seq1
contig00193|40s	3	isotig04589|40s	0	comp75176_c0_seq2
			0	comp49744_c1_seq1
			1.84226e-175	comp75176_c0_seq1
contig00213|binding	1	contig00213|binding	0	comp86921_c0_seq1
contig00224|l24	6	isotig06098|60s	0	comp74891_c0_seq1
			0	comp43183_c0_seq1
			1.99965e-117	comp97898_c0_seq1
			8.53284e-40	comp74510_c0_seq1
contig00228|6-phosphofructokinase	1	contig00228|6-phosphofructokinase	0	comp98654_c0_seq1
contig00230|rubber	2	contig00230|rubber	0	comp86116_c0_seq1
			2.24031e-34	comp44667_c0_seq1
contig00252|aldehyde	5	contig00252|aldehyde	6.46234e-34	comp95848_c0_seq2
			9.59097e-32	comp56505_c0_seq1
			6.05256e-28	comp96475_c1_seq1
			8.98279e-26	comp96475_c1_seq2
contig00265|alpha-expansin	13	contig00265|alpha-expansin	0	comp84302_c0_seq2
			0	comp84302_c0_seq1
			6.65439e-151	comp44646_c0_seq1
			1.2074e-71	comp95124_c0_seq6
contig00268|protein	4	contig00268|protein	0	comp78462_c1_seq3
			0	comp78462_c1_seq2
			0	comp78462_c1_seq1
			1.13726e-30	comp71991_c0_seq1
contig00271|extensin-like	3	contig00271|extensin-like	2.79314e-46	comp96389_c0_seq12
			2.79314e-46	comp96389_c0_seq3
			2.79314e-46	comp96389_c0_seq1
contig00279|heat	5	isotig11540|heat	0	comp95664_c1_seq1
			3.3221e-41	comp41775_c0_seq1
			6.0065e-38	comp71909_c0_seq1
			8.34917e-30	comp58011_c0_seq1
contig00283|vesicle-associated	5	contig00283|vesicle-associated	0	comp42965_c0_seq1
			4.69704e-153	comp50211_c0_seq1
			9.08345e-118	comp61909_c0_seq1
			6.12579e-101	comp49811_c0_seq2
contig00290|isoflavone	11	contig00290|isoflavone	2.35044e-128	comp89555_c0_seq3
			1.58511e-111	comp93655_c3_seq3
			1.58511e-111	comp93655_c3_seq2
			1.39046e-99	comp89555_c0_seq2
contig00293|phenylcoumaran	18	contig00293|phenylcoumaran	0	comp93655_c3_seq3
			0	comp93655_c3_seq2
			4.27931e-81	comp89436_c1_seq2
			1.1483e-75	comp93537_c1_seq1
contig00294|dienelactone	1	contig00294|dienelactone	0	comp43921_c0_seq1
contig00300|protein	2	contig00300|protein	0	comp87790_c0_seq1
			4.08962e-31	comp89790_c0_seq1
contig00302|---NA---	1	contig00300|protein	1.59835e-41	comp87790_c0_seq1
contig00303|nucleolar	2	contig00300|protein	1.79598e-154	comp87790_c0_seq1
			1.80552e-40	comp89790_c0_seq1
contig00304|protein	7	contig00304|protein	0	comp95927_c0_seq1
			1.85339e-31	comp85088_c1_seq1
			4.08235e-27	comp95969_c2_seq4
			4.08235e-27	comp95969_c2_seq3
contig00307|calmodulin	9	contig00307|calmodulin	0	comp51074_c0_seq1
			0	comp87418_c1_seq1
			2.3346e-122	comp44579_c0_seq1
			1.29351e-87	comp87418_c0_seq1
contig00316|thaumatin-like	14	isotig05228|thaumatin-like	0	comp87331_c0_seq1
			6.90568e-129	comp68265_c0_seq1
			2.75504e-83	comp87331_c1_seq1
			6.06837e-79	comp92645_c0_seq1
contig00319|usp	2	isotig04862|adenine	2.22453e-105	comp98006_c0_seq1
			2.37724e-92	comp139076_c0_seq1
contig00320|histone	4	contig00320|histone	0	comp49512_c0_seq1
			5.55692e-100	comp88047_c1_seq2
			6.76972e-99	comp88047_c1_seq1
			3.0816e-46	comp48490_c0_seq1
contig00321|protein	7	contig00321|protein	7.09424e-142	comp82693_c0_seq2
			7.09424e-142	comp82693_c0_seq1
			9.86986e-115	comp92031_c0_seq2
			2.65079e-90	comp92031_c0_seq3
contig00324|pre-rrna	2	contig00324|pre-rrna	0	comp50170_c0_seq1
			1.77267e-129	comp81636_c0_seq1
contig00327|malate	1	isotig05053|malate	0	comp49659_c0_seq1
contig00329|phosphotransferase	2	contig00329|phosphotransferase	0	comp93992_c1_seq3
			0	comp93992_c1_seq1
contig00330|peroxidase	29	isotig05276|per4_vitvi	0	comp94427_c0_seq2
			0	comp94427_c0_seq1
			2.75334e-109	comp95587_c1_seq12
			1.85682e-92	comp95587_c1_seq1
contig00352|---NA---	1	contig00352|---NA---	7.27497e-102	comp23346_c0_seq1
contig00368|3-deoxy-d-arabino-heptulosonate	2	isotig06175|3-deoxy-d-arabino-heptulosonate	2.31007e-97	comp75693_c0_seq1
			1.66484e-67	comp94734_c1_seq1
contig00389|zinc	1	contig00389|zinc	0	comp75670_c0_seq1
contig00394|glycine-rich	1	contig00394|glycine-rich	0	comp96741_c0_seq1
contig00405|protein	3	contig00405|protein	0	comp69949_c0_seq2
			0	comp69949_c0_seq1
			0	comp90133_c0_seq2
contig00417|transcription	2	contig00417|transcription	0	comp86756_c0_seq1
			1.00423e-30	comp37236_c0_seq1
contig00419|isoflavone	12	isotig02425|isoflavone	9.06817e-96	comp93655_c5_seq4
			9.06817e-96	comp93655_c5_seq2
			1.18057e-81	comp93655_c3_seq3
			1.18057e-81	comp93655_c3_seq2
contig00423|superoxide	1	contig00423|superoxide	0	comp49584_c0_seq1
contig00445|serine	1	contig00445|serine	0	comp50581_c0_seq1
contig00454|40s	7	isotig11178|40s	2.74065e-50	comp136556_c0_seq1
			1.41969e-47	comp91360_c0_seq2
			8.95924e-44	comp374732_c0_seq1
			5.29538e-34	comp75612_c0_seq1
contig00478|lipid	4	contig00478|lipid	0	comp67744_c0_seq2
			0	comp67744_c0_seq1
			0	comp67744_c0_seq3
			2.58668e-28	comp82774_c0_seq1
contig00509|isoflavone	9	contig00509|isoflavone	9.45834e-102	comp89555_c0_seq4
			7.27799e-78	comp89555_c0_seq2
			8.30418e-71	comp89555_c0_seq3
			1.82912e-66	comp93655_c3_seq3
contig00522|unknown	1	contig00522|unknown	0	comp64525_c0_seq1
contig00549|---NA---	1	isotig06005|chaperone	0	comp50506_c0_seq1
contig00684|protein	1	contig00684|protein	0	comp49860_c0_seq1
contig00711|serine-type	4	contig00711|serine-type	1.907e-153	comp96385_c0_seq1
			8.13029e-95	comp96385_c2_seq1
			9.91348e-75	comp69503_c0_seq1
			1.20984e-35	comp298905_c0_seq1
contig00713|14-3-3-like	28	isotig12675|sodium	8.40662e-121	comp92098_c0_seq2
			7.87355e-115	comp49331_c0_seq1
			5.31454e-79	comp74659_c0_seq1
			1.52399e-60	comp92098_c0_seq1
contig00729|aspartate-trna	1	contig00729|aspartate-trna	0	comp86718_c0_seq1
isotig00001|beta-	50	isotig00001|beta-	0	comp96680_c4_seq38
			0	comp96680_c4_seq27
			0	comp96680_c4_seq22
			0	comp96680_c4_seq21
isotig00002|unknown	50	isotig00001|beta-	0	comp96680_c4_seq36
			0	comp96680_c4_seq11
			0	comp96680_c4_seq10
			0	comp96680_c4_seq34
isotig00003|unknown	50	isotig00001|beta-	0	comp96680_c4_seq38
			0	comp96680_c4_seq27
			0	comp96680_c4_seq22
			0	comp96680_c4_seq21
isotig00004|unknown	50	isotig00001|beta-	0	comp96680_c4_seq36
			0	comp96680_c4_seq11
			0	comp96680_c4_seq10
			0	comp96680_c4_seq34
isotig00005|unknown	50	isotig00001|beta-	0	comp96680_c4_seq36
			0	comp96680_c4_seq11
			0	comp96680_c4_seq10
			0	comp96680_c4_seq34
isotig00006|unknown	50	isotig00001|beta-	0	comp96680_c4_seq36
			0	comp96680_c4_seq11
			0	comp96680_c4_seq10
			0	comp96680_c4_seq34
isotig00007|beta-	50	isotig00007|beta-	0	comp96680_c4_seq30
			0	comp96680_c4_seq6
			0	comp96680_c4_seq4
			0	comp96680_c4_seq32
isotig00008|unknown	50	isotig00001|beta-	0	comp96680_c4_seq36
			0	comp96680_c4_seq11
			0	comp96680_c4_seq10
			0	comp96680_c4_seq34
isotig00009|unknown	50	isotig00007|beta-	0	comp96680_c4_seq29
			0	comp96680_c4_seq24
			0	comp96680_c4_seq15
			0	comp96680_c4_seq14
isotig00010|unknown	50	isotig00007|beta-	0	comp96680_c4_seq30
			0	comp96680_c4_seq6
			0	comp96680_c4_seq4
			0	comp96680_c4_seq32
isotig00011|beta-	50	isotig00001|beta-	0	comp96680_c4_seq38
			0	comp96680_c4_seq27
			0	comp96680_c4_seq22
			0	comp96680_c4_seq21
isotig00012|unknown	50	isotig00001|beta-	0	comp96680_c4_seq36
			0	comp96680_c4_seq11
			0	comp96680_c4_seq10
			0	comp96680_c4_seq38
isotig00013|unknown	50	isotig00001|beta-	0	comp96680_c4_seq38
			0	comp96680_c4_seq27
			0	comp96680_c4_seq22
			0	comp96680_c4_seq21
isotig00014|unknown	50	isotig00007|beta-	0	comp96680_c4_seq29
			0	comp96680_c4_seq24
			0	comp96680_c4_seq15
			0	comp96680_c4_seq14
isotig00015|unknown	50	isotig00007|beta-	0	comp96680_c4_seq29
			0	comp96680_c4_seq24
			0	comp96680_c4_seq15
			0	comp96680_c4_seq14
isotig00016|unknown	50	isotig00007|beta-	0	comp96680_c4_seq29
			0	comp96680_c4_seq24
			0	comp96680_c4_seq15
			0	comp96680_c4_seq14
isotig00017|phosphate	50	isotig00007|beta-	0	comp96680_c4_seq29
			0	comp96680_c4_seq24
			0	comp96680_c4_seq15
			0	comp96680_c4_seq14
isotig00018|beta-	50	isotig00007|beta-	0	comp96680_c4_seq30
			0	comp96680_c4_seq6
			0	comp96680_c4_seq4
			0	comp96680_c4_seq32
isotig00019|protein	50	isotig00007|beta-	0	comp96680_c4_seq29
			0	comp96680_c4_seq24
			0	comp96680_c4_seq15
			0	comp96680_c4_seq14
isotig00020|unknown	50	isotig00007|beta-	0	comp96680_c4_seq30
			0	comp96680_c4_seq6
			0	comp96680_c4_seq4
			0	comp96680_c4_seq32
isotig00021|unknown	45	isotig00001|beta-	0	comp96680_c4_seq38
			0	comp96680_c4_seq37
			0	comp96680_c4_seq32
			0	comp96680_c4_seq30
isotig00022|troponin	44	isotig00001|beta-	0	comp96680_c4_seq38
			0	comp96680_c4_seq37
			0	comp96680_c4_seq32
			0	comp96680_c4_seq30
isotig00023|minichromosome	50	isotig00001|beta-	0	comp96680_c4_seq37
			0	comp96680_c4_seq35
			0	comp96680_c4_seq34
			0	comp96680_c4_seq33
isotig00024|non-specific	49	isotig08141|yd	6.38142e-150	comp95660_c1_seq25
			6.38142e-150	comp95660_c1_seq22
			5.24745e-113	comp95660_c1_seq20
			5.24745e-113	comp95660_c1_seq16
isotig00025|non-specific	50	isotig08141|yd	5.91745e-163	comp95660_c1_seq25
			5.91745e-163	comp95660_c1_seq22
			1.30571e-120	comp95660_c1_seq20
			1.30571e-120	comp95660_c1_seq16
isotig00026|non-specific	49	isotig08141|yd	1.90506e-162	comp95660_c1_seq25
			1.90506e-162	comp95660_c1_seq22
			1.56654e-125	comp95660_c1_seq20
			1.56654e-125	comp95660_c1_seq16
isotig00027|non-specific	49	isotig08141|yd	1.03326e-159	comp95660_c1_seq25
			1.03326e-159	comp95660_c1_seq22
			1.26099e-120	comp95660_c1_seq20
			1.26099e-120	comp95660_c1_seq16
isotig00028|non-specific	48	isotig08141|yd	5.9916e-150	comp95660_c1_seq25
			5.9916e-150	comp95660_c1_seq22
			4.9269e-113	comp95660_c1_seq20
			4.9269e-113	comp95660_c1_seq16
isotig00029|non-specific	50	isotig08141|yd	0	comp95660_c1_seq22
			4.84832e-176	comp95660_c1_seq25
			5.90646e-175	comp95660_c1_seq16
			9.36773e-160	comp95660_c1_seq13
isotig00030|non-specific	49	isotig08141|yd	0	comp95660_c1_seq22
			2.33467e-173	comp95660_c1_seq25
			2.84421e-172	comp95660_c1_seq16
			1.29241e-157	comp95660_c1_seq13
isotig00031|non-specific	49	isotig08141|yd	0	comp95660_c1_seq22
			2.04903e-180	comp95660_c1_seq16
			7.15183e-180	comp95660_c1_seq25
			3.2498e-165	comp95660_c1_seq13
isotig00032|non-specific	41	isotig08141|yd	2.20415e-102	comp95660_c1_seq25
			2.20415e-102	comp95660_c1_seq22
			3.27414e-81	comp95660_c1_seq48
			1.3922e-79	comp95660_c1_seq40
isotig00033|unknown	26	isotig08141|yd	2.73475e-74	comp95660_c1_seq22
			2.73475e-74	comp95660_c1_seq16
			2.73475e-74	comp95660_c1_seq13
			2.73475e-74	comp95660_c1_seq9
isotig00034|dnaj	16	isotig00026|non-specific	5.99702e-51	comp95660_c1_seq32
			5.99702e-51	comp95660_c1_seq7
			5.99702e-51	comp95660_c1_seq5
			5.99702e-51	comp95660_c1_seq1
isotig00035|unknown	19	isotig08141|yd	6.53162e-56	comp95660_c1_seq25
			2.27976e-55	comp95660_c1_seq20
			2.27976e-55	comp95660_c1_seq18
			2.27976e-55	comp95660_c1_seq15
isotig00036|elongation	19	isotig00037|elongation	0	comp67909_c0_seq1
			0	comp81678_c0_seq1
			6.88855e-103	comp95532_c1_seq1
			6.04263e-91	comp91133_c0_seq1
isotig00037|elongation	19	isotig00037|elongation	0	comp67909_c0_seq1
			0	comp81678_c0_seq1
			6.88855e-103	comp95532_c1_seq1
			6.04263e-91	comp91133_c0_seq1
isotig00038|elongation	19	isotig00037|elongation	0	comp67909_c0_seq1
			0	comp81678_c0_seq1
			6.89205e-103	comp95532_c1_seq1
			6.0457e-91	comp91133_c0_seq1
isotig00039|elongation	19	isotig00037|elongation	0	comp67909_c0_seq1
			0	comp81678_c0_seq1
			6.89205e-103	comp95532_c1_seq1
			6.0457e-91	comp91133_c0_seq1
isotig00040|elongation	19	isotig00037|elongation	0	comp67909_c0_seq1
			0	comp81678_c0_seq1
			6.88504e-103	comp95532_c1_seq1
			6.03956e-91	comp91133_c0_seq1
isotig00041|elongation	19	isotig00037|elongation	0	comp67909_c0_seq1
			0	comp81678_c0_seq1
			6.88154e-103	comp95532_c1_seq1
			6.03648e-91	comp91133_c0_seq1
isotig00042|elongation	19	isotig00037|elongation	0	comp67909_c0_seq1
			0	comp81678_c0_seq1
			6.88855e-103	comp95532_c1_seq1
			6.04263e-91	comp91133_c0_seq1
isotig00043|elongation	19	isotig00037|elongation	0	comp67909_c0_seq1
			0	comp81678_c0_seq1
			6.88504e-103	comp95532_c1_seq1
			6.03956e-91	comp91133_c0_seq1
isotig00044|elongation	19	isotig00037|elongation	0	comp67909_c0_seq1
			0	comp81678_c0_seq1
			0	comp75497_c0_seq1
			7.62786e-103	comp95532_c1_seq1
isotig00045|elongation	18	isotig00037|elongation	0	comp67909_c0_seq1
			0	comp81678_c0_seq1
			6.46108e-103	comp95532_c1_seq1
			5.66765e-91	comp91133_c0_seq1
isotig00046|elongation	18	isotig00037|elongation	0	comp67909_c0_seq1
			0	comp81678_c0_seq1
			6.46458e-103	comp95532_c1_seq1
			5.67073e-91	comp91133_c0_seq1
isotig00047|elongation	18	isotig00037|elongation	0	comp67909_c0_seq1
			0	comp81678_c0_seq1
			6.45758e-103	comp95532_c1_seq1
			5.66458e-91	comp91133_c0_seq1
isotig00048|elongation	18	isotig00037|elongation	0	comp67909_c0_seq1
			0	comp81678_c0_seq1
			6.46108e-103	comp95532_c1_seq1
			5.66765e-91	comp91133_c0_seq1
isotig00049|elongation	18	isotig00037|elongation	0	comp67909_c0_seq1
			0	comp81678_c0_seq1
			6.45758e-103	comp95532_c1_seq1
			5.66458e-91	comp91133_c0_seq1
isotig00050|elongation	18	isotig00037|elongation	0	comp67909_c0_seq1
			0	comp81678_c0_seq1
			6.46108e-103	comp95532_c1_seq1
			5.66765e-91	comp91133_c0_seq1
isotig00051|elongation	18	isotig00037|elongation	0	comp67909_c0_seq1
			0	comp81678_c0_seq1
			6.45407e-103	comp95532_c1_seq1
			5.66151e-91	comp91133_c0_seq1
isotig00052|elongation	18	isotig00037|elongation	0	comp67909_c0_seq1
			0	comp81678_c0_seq1
			6.45758e-103	comp95532_c1_seq1
			5.66458e-91	comp91133_c0_seq1
isotig00053|elongation	20	isotig00037|elongation	0	comp67909_c0_seq1
			0	comp81678_c0_seq1
			0	comp102417_c0_seq1
			6.96914e-103	comp95532_c1_seq1
isotig00054|elongation	19	isotig00037|elongation	0	comp67909_c0_seq1
			0	comp81678_c0_seq1
			5.82688e-103	comp95532_c1_seq1
			5.11134e-91	comp91133_c0_seq1
isotig00055|elongation	19	isotig00037|elongation	0	comp67909_c0_seq1
			0	comp81678_c0_seq1
			5.17517e-103	comp95532_c1_seq1
			4.53966e-91	comp91133_c0_seq1
isotig00056|predicted	1	isotig00056|predicted	0	comp75497_c0_seq1
isotig00057|hypothetical	2	isotig00037|elongation	6.15374e-153	comp67909_c0_seq1
			1.88911e-83	comp44929_c0_seq1
isotig00058|hypothetical	2	isotig00037|elongation	6.15374e-153	comp67909_c0_seq1
			1.88911e-83	comp44929_c0_seq1
isotig00059|hypothetical	2	isotig00037|elongation	3.18049e-150	comp67909_c0_seq1
			1.88482e-83	comp44929_c0_seq1
isotig00060|---NA---	2	isotig00037|elongation	2.13813e-152	comp67909_c0_seq1
			1.88054e-83	comp44929_c0_seq1
isotig00061|---NA---	1	isotig00037|elongation	3.42522e-129	comp67909_c0_seq1
isotig00062|conserved	1	isotig00037|elongation	8.03009e-131	comp67909_c0_seq1
isotig00063|---NA---	1	isotig00037|elongation	1.76874e-126	comp67909_c0_seq1
isotig00064|---NA---	1	isotig00037|elongation	1.18802e-128	comp67909_c0_seq1
isotig00065|aquaporin	18	isotig05296|probable	0	comp92758_c1_seq3
			0	comp92758_c1_seq1
			0	comp92758_c1_seq2
			0	comp92758_c0_seq1
isotig00066|aquaporin	18	isotig05296|probable	0	comp92758_c1_seq3
			0	comp92758_c1_seq1
			0	comp92758_c1_seq2
			0	comp92758_c0_seq1
isotig00067|aquaporin	10	isotig05296|probable	0	comp92758_c1_seq3
			0	comp92758_c1_seq1
			0	comp92758_c1_seq2
			0	comp92758_c0_seq1
isotig00068|aquaporin	10	isotig05296|probable	0	comp92758_c1_seq3
			0	comp92758_c1_seq1
			0	comp92758_c1_seq2
			0	comp92758_c0_seq1
isotig00069|aquaporin	18	isotig05296|probable	0	comp92758_c1_seq3
			0	comp92758_c1_seq1
			0	comp92758_c1_seq2
			2.2626e-176	comp92758_c0_seq1
isotig00070|aquaporin	10	isotig05296|probable	0	comp92758_c1_seq3
			0	comp92758_c1_seq1
			0	comp92758_c1_seq2
			2.20653e-176	comp92758_c0_seq1
isotig00071|heat	6	isotig00065|aquaporin	0	comp92758_c0_seq1
			0	comp94777_c3_seq2
			0	comp94777_c3_seq3
			0	comp94777_c3_seq1
isotig00072|heat	6	isotig00065|aquaporin	0	comp92758_c0_seq1
			0	comp94777_c3_seq2
			0	comp94777_c3_seq3
			0	comp94777_c3_seq1
isotig00073|heat	5	isotig00074|chaperone	0	comp94777_c3_seq2
			0	comp94777_c3_seq1
			0	comp94777_c3_seq3
			0	comp94777_c3_seq6
isotig00074|chaperone	5	isotig00074|chaperone	0	comp94777_c3_seq1
			0	comp94777_c3_seq2
			0	comp94777_c3_seq3
			0	comp94777_c3_seq4
isotig00075|heat	5	isotig00076|chaperone	0	comp94777_c3_seq3
			0	comp94777_c3_seq2
			0	comp94777_c3_seq1
			0	comp94777_c3_seq6
isotig00076|chaperone	5	isotig00076|chaperone	0	comp94777_c3_seq3
			0	comp94777_c3_seq1
			0	comp94777_c3_seq2
			0	comp94777_c3_seq4
isotig00077|developmental	9	isotig00065|aquaporin	3.12598e-138	comp92758_c0_seq1
			1.0959e-42	comp83725_c0_seq10
			2.41389e-38	comp83725_c0_seq8
			2.41389e-38	comp83725_c0_seq6
isotig00078|developmental	9	isotig00065|aquaporin	1.3319e-136	comp92758_c0_seq1
			1.09813e-42	comp83725_c0_seq10
			2.41879e-38	comp83725_c0_seq8
			2.41879e-38	comp83725_c0_seq6
isotig00079|ci	5	isotig00074|chaperone	0	comp94777_c3_seq2
			0	comp94777_c3_seq1
			1.98899e-174	comp94777_c3_seq3
			1.75091e-86	comp94777_c3_seq6
isotig00080|developmental	1	isotig00065|aquaporin	1.25641e-136	comp92758_c0_seq1
isotig00081|developmental	1	isotig00065|aquaporin	5.35384e-135	comp92758_c0_seq1
isotig00082|ci	5	isotig00076|chaperone	0	comp94777_c3_seq3
			0	comp94777_c3_seq2
			0	comp94777_c3_seq1
			1.39363e-86	comp94777_c3_seq6
isotig00083|unknown	9	isotig00065|aquaporin	1.01977e-66	comp92758_c0_seq1
			7.84694e-43	comp83725_c0_seq10
			1.7284e-38	comp83725_c0_seq8
			1.7284e-38	comp83725_c0_seq6
isotig00084|---NA---	1	isotig00065|aquaporin	9.41774e-67	comp92758_c0_seq1
isotig00085|s-adenosylmethionine	4	isotig00085|s-adenosylmethionine	0	comp93559_c0_seq1
			0	comp96171_c0_seq1
			6.81442e-39	comp12436_c0_seq1
			5.23892e-34	comp744020_c0_seq1
isotig00086|s-adenosylmethionine	4	isotig00085|s-adenosylmethionine	0	comp93559_c0_seq1
			0	comp96171_c0_seq1
			6.81442e-39	comp12436_c0_seq1
			5.23892e-34	comp744020_c0_seq1
isotig00087|s-adenosylmethionine	6	isotig00085|s-adenosylmethionine	0	comp93559_c0_seq1
			0	comp96171_c0_seq1
			4.82367e-40	comp12436_c0_seq1
			5.87644e-39	comp82761_c0_seq3
isotig00088|s-adenosylmethionine	6	isotig00085|s-adenosylmethionine	0	comp93559_c0_seq1
			0	comp96171_c0_seq1
			7.64366e-44	comp12436_c0_seq1
			5.87644e-39	comp82761_c0_seq3
isotig00089|s-adenosylmethionine	7	isotig00085|s-adenosylmethionine	0	comp93559_c0_seq1
			0	comp96171_c0_seq1
			3.7262e-161	comp82761_c0_seq2
			4.86823e-71	comp51071_c0_seq1
isotig00090|s-adenosylmethionine	7	isotig00085|s-adenosylmethionine	0	comp93559_c0_seq1
			0	comp96171_c0_seq1
			3.7262e-161	comp82761_c0_seq2
			4.86823e-71	comp51071_c0_seq1
isotig00091|s-adenosylmethionine	6	isotig00085|s-adenosylmethionine	0	comp93559_c0_seq1
			0	comp96171_c0_seq1
			1.3105e-46	comp82761_c0_seq3
			4.28405e-40	comp12436_c0_seq1
isotig00092|s-adenosylmethionine	6	isotig00085|s-adenosylmethionine	0	comp93559_c0_seq1
			0	comp96171_c0_seq1
			1.3105e-46	comp82761_c0_seq3
			6.78857e-44	comp12436_c0_seq1
isotig00093|s-adenosylmethionine	6	isotig00085|s-adenosylmethionine	0	comp93559_c0_seq1
			0	comp96171_c0_seq1
			1.3095e-46	comp82761_c0_seq3
			4.28076e-40	comp12436_c0_seq1
isotig00094|s-adenosylmethionine	6	isotig00085|s-adenosylmethionine	0	comp93559_c0_seq1
			0	comp96171_c0_seq1
			1.3095e-46	comp82761_c0_seq3
			6.78336e-44	comp12436_c0_seq1
isotig00095|s-adenosylmethionine	6	isotig00085|s-adenosylmethionine	0	comp93559_c0_seq1
			0	comp96171_c0_seq1
			8.60803e-163	comp82761_c0_seq3
			2.03158e-88	comp82761_c0_seq2
isotig00096|s-adenosylmethionine	6	isotig00085|s-adenosylmethionine	0	comp93559_c0_seq1
			0	comp96171_c0_seq1
			6.63859e-158	comp82761_c0_seq3
			2.03795e-88	comp82761_c0_seq2
isotig00097|s-adenosylmethionine	6	isotig00085|s-adenosylmethionine	0	comp93559_c0_seq1
			0	comp96171_c0_seq1
			8.60803e-163	comp82761_c0_seq3
			2.03158e-88	comp82761_c0_seq2
isotig00098|s-adenosylmethionine	6	isotig00085|s-adenosylmethionine	0	comp93559_c0_seq1
			0	comp96171_c0_seq1
			6.63859e-158	comp82761_c0_seq3
			2.03795e-88	comp82761_c0_seq2
isotig00099|s-adenosyl	9	isotig00085|s-adenosylmethionine	0	comp93559_c0_seq1
			0	comp96171_c0_seq1
			1.04211e-58	comp95354_c7_seq3
			2.01352e-42	comp83591_c0_seq1
isotig00100|allene	8	isotig00123|allene	0	comp92642_c0_seq2
			0	comp92642_c0_seq1
			0	comp49571_c0_seq1
			0	comp49571_c0_seq2
isotig00101|allene	8	isotig00123|allene	0	comp92642_c0_seq2
			0	comp92642_c0_seq1
			0	comp49571_c0_seq1
			0	comp49571_c0_seq2
isotig00102|allene	8	isotig00123|allene	0	comp92642_c0_seq2
			0	comp92642_c0_seq1
			0	comp49571_c0_seq1
			5.96766e-178	comp49571_c0_seq2
isotig00103|cysteine	5	isotig00104|cysteine	0	comp49571_c0_seq1
			0	comp43255_c0_seq1
			0	comp49571_c0_seq2
			5.27832e-44	comp50041_c0_seq2
isotig00104|cysteine	5	isotig00104|cysteine	0	comp49571_c0_seq1
			0	comp43255_c0_seq1
			0	comp49571_c0_seq2
			5.26266e-44	comp50041_c0_seq2
isotig00105|cysteine	5	isotig00104|cysteine	0	comp49571_c0_seq1
			0	comp43255_c0_seq1
			0	comp49571_c0_seq2
			3.15062e-34	comp50041_c0_seq2
isotig00106|cysteine	5	isotig00104|cysteine	0	comp49571_c0_seq1
			0	comp43255_c0_seq1
			0	comp49571_c0_seq2
			3.14136e-34	comp50041_c0_seq2
isotig00107|cysteine	5	isotig00104|cysteine	0	comp49571_c0_seq1
			0	comp43255_c0_seq1
			4.36563e-178	comp49571_c0_seq2
			2.9624e-28	comp50041_c0_seq2
isotig00108|cysteine	5	isotig00104|cysteine	0	comp49571_c0_seq1
			0	comp43255_c0_seq1
			4.35286e-178	comp49571_c0_seq2
			2.95373e-28	comp50041_c0_seq2
isotig00109|allene	8	isotig00123|allene	0	comp92642_c0_seq2
			0	comp92642_c0_seq1
			0	comp49571_c0_seq2
			0	comp49571_c0_seq1
isotig00110|allene	8	isotig00123|allene	0	comp92642_c0_seq2
			0	comp92642_c0_seq1
			0	comp49571_c0_seq2
			0	comp49571_c0_seq1
isotig00111|cysteine	7	isotig00104|cysteine	0	comp49571_c0_seq1
			0	comp67307_c0_seq1
			0	comp49571_c0_seq2
			5.86828e-44	comp50041_c0_seq2
isotig00112|allene	8	isotig00123|allene	0	comp92642_c0_seq2
			0	comp92642_c0_seq1
			0	comp49571_c0_seq2
			5.33388e-178	comp49571_c0_seq1
isotig00113|cysteine	7	isotig00135|60s	0	comp67307_c0_seq1
			0	comp49571_c0_seq1
			0	comp49571_c0_seq2
			3.49932e-34	comp50041_c0_seq2
isotig00114|cysteine	7	isotig00135|60s	0	comp67307_c0_seq1
			0	comp49571_c0_seq1
			4.84692e-178	comp49571_c0_seq2
			3.28899e-28	comp50041_c0_seq2
isotig00115|cysteine	5	isotig00116|cysteine	0	comp49571_c0_seq2
			0	comp43255_c0_seq1
			0	comp49571_c0_seq1
			4.50041e-44	comp50041_c0_seq2
isotig00116|cysteine	5	isotig00116|cysteine	0	comp49571_c0_seq2
			0	comp43255_c0_seq1
			0	comp49571_c0_seq1
			4.48475e-44	comp50041_c0_seq2
isotig00117|cysteine	5	isotig00116|cysteine	0	comp49571_c0_seq2
			0	comp43255_c0_seq1
			0	comp49571_c0_seq1
			2.69083e-34	comp50041_c0_seq2
isotig00118|cysteine	5	isotig00116|cysteine	0	comp49571_c0_seq2
			0	comp43255_c0_seq1
			0	comp49571_c0_seq1
			2.68158e-34	comp50041_c0_seq2
isotig00119|cysteine	5	isotig00116|cysteine	0	comp49571_c0_seq2
			0	comp43255_c0_seq1
			3.73102e-178	comp49571_c0_seq1
			2.53177e-28	comp50041_c0_seq2
isotig00120|cysteine	5	isotig00116|cysteine	0	comp49571_c0_seq2
			0	comp43255_c0_seq1
			3.71824e-178	comp49571_c0_seq1
			2.5231e-28	comp50041_c0_seq2
isotig00121|allene	8	isotig00123|allene	0	comp92642_c0_seq2
			0	comp92642_c0_seq1
			4.93416e-159	comp49571_c0_seq2
			4.93416e-159	comp49571_c0_seq1
isotig00122|allene	8	isotig00123|allene	0	comp92642_c0_seq2
			0	comp92642_c0_seq1
			4.98113e-140	comp49571_c0_seq2
			4.98113e-140	comp49571_c0_seq1
isotig00123|allene	8	isotig00123|allene	0	comp92642_c0_seq2
			0	comp92642_c0_seq1
			1.99051e-132	comp49571_c0_seq2
			1.99051e-132	comp49571_c0_seq1
isotig00124|cysteine	7	isotig00135|60s	0	comp67307_c0_seq1
			0	comp49571_c0_seq2
			0	comp49571_c0_seq1
			5.09037e-44	comp50041_c0_seq2
isotig00125|cysteine	7	isotig00135|60s	0	comp67307_c0_seq1
			0	comp49571_c0_seq2
			0	comp49571_c0_seq1
			3.03953e-34	comp50041_c0_seq2
isotig00126|cysteine	7	isotig00135|60s	0	comp67307_c0_seq1
			0	comp49571_c0_seq2
			4.2123e-178	comp49571_c0_seq1
			2.85835e-28	comp50041_c0_seq2
isotig00127|cysteine	5	isotig00132|cysteine	0	comp43255_c0_seq1
			3.32934e-159	comp49571_c0_seq2
			3.32934e-159	comp49571_c0_seq1
			3.13479e-39	comp50041_c0_seq2
isotig00128|cysteine	5	isotig00132|cysteine	0	comp43255_c0_seq1
			3.31655e-159	comp49571_c0_seq2
			3.31655e-159	comp49571_c0_seq1
			3.12275e-39	comp50041_c0_seq2
isotig00129|cysteine	5	isotig00132|cysteine	0	comp43255_c0_seq1
			3.37495e-140	comp49571_c0_seq2
			3.37495e-140	comp49571_c0_seq1
			6.5498e-29	comp50041_c0_seq2
isotig00130|cysteine	5	isotig00132|cysteine	0	comp43255_c0_seq1
			3.36215e-140	comp49571_c0_seq2
			3.36215e-140	comp49571_c0_seq1
			6.52496e-29	comp50041_c0_seq2
isotig00131|cysteine	5	isotig00132|cysteine	0	comp43255_c0_seq1
			1.35086e-132	comp49571_c0_seq2
			1.35086e-132	comp49571_c0_seq1
			1.19022e-25	comp50041_c0_seq2
isotig00132|cysteine	5	isotig00132|cysteine	0	comp43255_c0_seq1
			1.34576e-132	comp49571_c0_seq2
			1.34576e-132	comp49571_c0_seq1
			1.18573e-25	comp50041_c0_seq2
isotig00133|cysteine	7	isotig00135|60s	0	comp67307_c0_seq1
			3.81105e-159	comp49571_c0_seq2
			3.81105e-159	comp49571_c0_seq1
			3.58835e-39	comp50041_c0_seq2
isotig00134|60s	7	isotig00135|60s	0	comp67307_c0_seq1
			3.85708e-140	comp49571_c0_seq2
			3.85708e-140	comp49571_c0_seq1
			7.48549e-29	comp50041_c0_seq2
isotig00135|60s	7	isotig00135|60s	0	comp67307_c0_seq1
			1.54287e-132	comp49571_c0_seq2
			1.54287e-132	comp49571_c0_seq1
			1.3594e-25	comp553625_c0_seq1
isotig00136|allene	4	isotig00136|allene	0	comp50208_c0_seq1
			0	comp92642_c0_seq2
			0	comp92642_c0_seq1
			2.63292e-28	comp84303_c0_seq1
isotig00137|unknown	6	isotig00142|hypothetical	0	comp95092_c4_seq3
			0	comp95092_c4_seq2
			0	comp95092_c4_seq4
			0	comp74940_c0_seq1
isotig00138|unknown	6	isotig00142|hypothetical	0	comp95092_c4_seq3
			0	comp95092_c4_seq2
			0	comp95092_c4_seq4
			0	comp74940_c0_seq1
isotig00139|hypothetical	6	isotig00142|hypothetical	0	comp95092_c4_seq3
			0	comp95092_c4_seq2
			0	comp95092_c4_seq4
			5.22762e-70	comp49134_c0_seq1
isotig00140|unknown	6	isotig00142|hypothetical	0	comp95092_c4_seq3
			0	comp95092_c4_seq4
			0	comp95092_c4_seq2
			0	comp74940_c0_seq1
isotig00141|hypothetical	5	isotig00142|hypothetical	0	comp95092_c4_seq3
			0	comp95092_c4_seq2
			0	comp95092_c4_seq4
			6.36245e-56	comp73700_c0_seq1
isotig00142|hypothetical	5	isotig00142|hypothetical	0	comp95092_c4_seq3
			0	comp95092_c4_seq2
			0	comp95092_c4_seq4
			6.047e-56	comp73700_c0_seq1
isotig00143|hypothetical	6	isotig00142|hypothetical	0	comp95092_c4_seq3
			0	comp95092_c4_seq2
			0	comp95092_c4_seq4
			5.22762e-70	comp49134_c0_seq1
isotig00144|hypothetical	5	isotig00142|hypothetical	0	comp95092_c4_seq3
			0	comp95092_c4_seq2
			0	comp95092_c4_seq4
			5.96963e-56	comp73700_c0_seq1
isotig00145|unknown	6	isotig00142|hypothetical	0	comp95092_c4_seq3
			0	comp95092_c4_seq4
			0	comp95092_c4_seq2
			0	comp74940_c0_seq1
isotig00146|hypothetical	5	isotig00142|hypothetical	0	comp95092_c4_seq3
			0	comp95092_c4_seq2
			0	comp95092_c4_seq4
			2.58644e-54	comp73700_c0_seq1
isotig00147|hypothetical	5	isotig00142|hypothetical	0	comp95092_c4_seq3
			0	comp95092_c4_seq2
			0	comp95092_c4_seq4
			5.2275e-57	comp73700_c0_seq1
isotig00148|hypothetical	5	isotig00142|hypothetical	0	comp95092_c4_seq3
			0	comp95092_c4_seq2
			0	comp95092_c4_seq4
			2.44471e-54	comp73700_c0_seq1
isotig00149|hypothetical	5	isotig00142|hypothetical	0	comp95092_c4_seq3
			0	comp95092_c4_seq2
			0	comp95092_c4_seq4
			4.96857e-57	comp73700_c0_seq1
isotig00150|hypothetical	5	isotig00142|hypothetical	0	comp95092_c4_seq3
			0	comp95092_c4_seq2
			0	comp95092_c4_seq4
			4.90506e-57	comp73700_c0_seq1
isotig00151|hypothetical	5	isotig00142|hypothetical	0	comp95092_c4_seq3
			0	comp95092_c4_seq2
			0	comp95092_c4_seq4
			2.12308e-55	comp73700_c0_seq1
isotig00152|PREDICTED:	6	isotig00142|hypothetical	0	comp95092_c4_seq3
			0	comp95092_c4_seq4
			0	comp95092_c4_seq2
			4.54882e-70	comp49134_c0_seq1
isotig00153|hypothetical	5	isotig00142|hypothetical	0	comp95092_c4_seq3
			0	comp95092_c4_seq2
			0	comp95092_c4_seq4
			5.74941e-56	comp73700_c0_seq1
isotig00154|hypothetical	5	isotig00142|hypothetical	0	comp95092_c4_seq3
			0	comp95092_c4_seq4
			0	comp95092_c4_seq2
			5.46373e-56	comp73700_c0_seq1
isotig00155|hypothetical	5	isotig00142|hypothetical	0	comp95092_c4_seq3
			0	comp95092_c4_seq4
			0	comp95092_c4_seq2
			5.14829e-56	comp73700_c0_seq1
isotig00156|---NA---	6	isotig00142|hypothetical	0	comp95092_c4_seq3
			0	comp95092_c4_seq4
			0	comp95092_c4_seq2
			4.54882e-70	comp49134_c0_seq1
isotig00157|hypothetical	5	isotig00142|hypothetical	0	comp95092_c4_seq3
			0	comp95092_c4_seq4
			0	comp95092_c4_seq2
			5.07091e-56	comp73700_c0_seq1
isotig00158|PREDICTED:	5	isotig00142|hypothetical	0	comp95092_c4_seq3
			0	comp95092_c4_seq4
			0	comp95092_c4_seq2
			2.20429e-54	comp73700_c0_seq1
isotig00159|hypothetical	5	isotig00142|hypothetical	0	comp95092_c4_seq3
			0	comp95092_c4_seq4
			0	comp95092_c4_seq2
			4.48979e-57	comp73700_c0_seq1
isotig00160|PREDICTED:	5	isotig00142|hypothetical	0	comp95092_c4_seq3
			0	comp95092_c4_seq4
			0	comp95092_c4_seq2
			2.06257e-54	comp73700_c0_seq1
isotig00161|---NA---	5	isotig00142|hypothetical	0	comp95092_c4_seq3
			0	comp95092_c4_seq4
			0	comp95092_c4_seq2
			4.23086e-57	comp73700_c0_seq1
isotig00162|---NA---	5	isotig00142|hypothetical	0	comp95092_c4_seq3
			0	comp95092_c4_seq4
			0	comp95092_c4_seq2
			4.16734e-57	comp73700_c0_seq1
isotig00163|---NA---	5	isotig00142|hypothetical	0	comp95092_c4_seq3
			0	comp95092_c4_seq4
			0	comp95092_c4_seq2
			1.80939e-55	comp73700_c0_seq1
isotig00164|---NA---	5	isotig00142|hypothetical	0	comp95092_c4_seq3
			0	comp95092_c4_seq4
			0	comp95092_c4_seq2
			4.8507e-56	comp73700_c0_seq1
isotig00165|in	1	isotig00165|in	0	comp74940_c0_seq1
isotig00166|permease	1	isotig00166|permease	1.46513e-101	comp49134_c0_seq1
isotig00167|dehydrin	31	isotig00168|dehydrin	0	comp94187_c0_seq8
			0	comp94187_c0_seq10
			0	comp94187_c0_seq12
			0	comp94187_c0_seq11
isotig00168|dehydrin	31	isotig00168|dehydrin	0	comp94187_c0_seq8
			0	comp94187_c0_seq10
			0	comp94187_c0_seq12
			0	comp94187_c0_seq11
isotig00169|dehydrin	31	isotig00170|dehydrin	0	comp94187_c0_seq10
			0	comp94187_c0_seq8
			0	comp94187_c0_seq12
			0	comp94187_c0_seq11
isotig00170|dehydrin	31	isotig00170|dehydrin	0	comp94187_c0_seq10
			0	comp94187_c0_seq8
			0	comp94187_c0_seq12
			0	comp94187_c0_seq11
isotig00171|dehydrin	32	isotig00168|dehydrin	0	comp94187_c0_seq12
			0	comp94187_c0_seq11
			0	comp94187_c0_seq8
			0	comp94187_c0_seq10
isotig00172|dehydrin	32	isotig00168|dehydrin	0	comp94187_c0_seq12
			0	comp94187_c0_seq11
			0	comp94187_c0_seq8
			0	comp94187_c0_seq10
isotig00173|dehydrin	32	isotig00168|dehydrin	0	comp94187_c0_seq12
			0	comp94187_c0_seq11
			0	comp94187_c0_seq8
			0	comp94187_c0_seq10
isotig00174|dehydrin	32	isotig00168|dehydrin	0	comp94187_c0_seq12
			0	comp94187_c0_seq11
			0	comp94187_c0_seq8
			0	comp94187_c0_seq10
isotig00175|dehydrin	26	isotig00168|dehydrin	0	comp94187_c0_seq12
			0	comp94187_c0_seq10
			0	comp94187_c0_seq8
			0	comp94187_c0_seq11
isotig00176|dehydrin	24	isotig00168|dehydrin	0	comp94187_c0_seq8
			0	comp94187_c0_seq4
			0	comp94187_c0_seq1
			0	comp94187_c0_seq10
isotig00177|dehydrin	24	isotig00170|dehydrin	0	comp94187_c0_seq10
			0	comp94187_c0_seq2
			0	comp94187_c0_seq8
			0	comp94187_c0_seq4
isotig00178|dehydrin	16	isotig00168|dehydrin	3.57283e-155	comp94187_c0_seq12
			3.57283e-155	comp94187_c0_seq11
			3.57283e-155	comp94187_c0_seq10
			3.57283e-155	comp94187_c0_seq8
isotig00179|ubiquitin	7	isotig00182|ubiquitin	0	comp96652_c1_seq5
			0	comp96652_c1_seq6
			2.29437e-111	comp93291_c0_seq2
			4.163e-32	comp96652_c1_seq10
isotig00180|voltage-gated	7	isotig00182|ubiquitin	2.67752e-180	comp96652_c1_seq6
			2.19978e-162	comp96652_c1_seq5
			1.30134e-133	comp87596_c0_seq2
			1.21989e-108	comp93291_c0_seq2
isotig00181|abi3-interacting	7	isotig00182|ubiquitin	0	comp96652_c1_seq6
			0	comp96652_c1_seq5
			2.36e-111	comp93291_c0_seq2
			5.56491e-56	comp87596_c0_seq3
isotig00182|ubiquitin	6	isotig00182|ubiquitin	0	comp96652_c1_seq5
			0	comp96652_c1_seq6
			3.81952e-32	comp96652_c1_seq10
			5.66867e-30	comp87596_c0_seq3
isotig00183|voltage-gated	6	isotig00182|ubiquitin	0	comp96652_c1_seq6
			0	comp96652_c1_seq5
			9.77746e-134	comp87596_c0_seq2
			1.11659e-107	comp87596_c0_seq1
isotig00184|abi3-interacting	6	isotig00182|ubiquitin	0	comp96652_c1_seq6
			0	comp96652_c1_seq5
			3.79128e-56	comp87596_c0_seq3
			3.79128e-56	comp87596_c0_seq2
isotig00185|abi3-interacting	6	isotig00182|ubiquitin	0	comp96652_c1_seq6
			0	comp96652_c1_seq5
			3.56511e-56	comp87596_c0_seq3
			3.56511e-56	comp87596_c0_seq2
isotig00186|ubiquitin	6	isotig00182|ubiquitin	0	comp96652_c1_seq6
			0	comp96652_c1_seq5
			2.49139e-32	comp96652_c1_seq10
			3.69755e-30	comp87596_c0_seq3
isotig00187|---NA---	2	isotig00182|ubiquitin	1.36246e-95	comp96652_c1_seq6
			1.36246e-95	comp96652_c1_seq5
isotig00188|auxin-repressed	4	isotig00192|auxin-repressed	0	comp75631_c0_seq1
			0	comp75631_c0_seq2
			5.29007e-50	comp49423_c1_seq1
			1.84805e-30	comp49423_c0_seq1
isotig00189|auxin-repressed	4	isotig00192|auxin-repressed	0	comp75631_c0_seq1
			0	comp75631_c0_seq2
			5.24548e-50	comp49423_c1_seq1
			1.83247e-30	comp49423_c0_seq1
isotig00190|auxin-repressed	4	isotig00192|auxin-repressed	0	comp75631_c0_seq1
			0	comp75631_c0_seq2
			5.25105e-50	comp49423_c1_seq1
			1.83442e-30	comp49423_c0_seq1
isotig00191|auxin-repressed	4	isotig00192|auxin-repressed	0	comp75631_c0_seq1
			0	comp75631_c0_seq2
			5.23991e-50	comp49423_c1_seq1
			1.83052e-30	comp49423_c0_seq1
isotig00192|auxin-repressed	4	isotig00192|auxin-repressed	0	comp75631_c0_seq1
			0	comp75631_c0_seq2
			5.13399e-50	comp49423_c1_seq1
			1.79352e-30	comp49423_c0_seq1
isotig00193|20s	2	isotig00193|20s	0	comp84187_c0_seq1
			1.14393e-46	comp84187_c1_seq1
isotig00194|protein	5	isotig00193|20s	0	comp84187_c0_seq1
			0	comp75631_c0_seq1
			0	comp75631_c0_seq2
			2.78032e-28	comp49423_c1_seq1
isotig00195|sequence-specific	3	isotig00199|sequence-specific	1.20253e-176	comp47893_c0_seq1
			1.78945e-117	comp75631_c0_seq2
			1.78945e-117	comp75631_c0_seq1
isotig00196|sequence-specific	3	isotig00199|sequence-specific	1.18804e-176	comp47893_c0_seq1
			6.58831e-123	comp75631_c0_seq2
			6.58831e-123	comp75631_c0_seq1
isotig00197|sequence-specific	3	isotig00199|sequence-specific	1.18985e-176	comp47893_c0_seq1
			2.80569e-121	comp75631_c0_seq2
			2.80569e-121	comp75631_c0_seq1
isotig00198|sequence-specific	3	isotig00199|sequence-specific	1.18623e-176	comp47893_c0_seq1
			9.76301e-121	comp75631_c0_seq2
			9.76301e-121	comp75631_c0_seq1
isotig00199|sequence-specific	3	isotig00199|sequence-specific	1.15182e-176	comp47893_c0_seq1
			1.40693e-118	comp75631_c0_seq2
			1.40693e-118	comp75631_c0_seq1
isotig00200|tau	19	isotig00205|tau	0	comp92815_c4_seq4
			0	comp92815_c4_seq3
			0	comp92815_c4_seq2
			0	comp92815_c4_seq1
isotig00201|tau	19	isotig00205|tau	0	comp92815_c4_seq4
			0	comp92815_c4_seq3
			0	comp92815_c4_seq2
			0	comp92815_c4_seq1
isotig00202|tau	16	isotig00205|tau	0	comp92815_c4_seq4
			0	comp92815_c4_seq3
			0	comp92815_c4_seq2
			0	comp103658_c0_seq1
isotig00203|tau	16	isotig00205|tau	0	comp92815_c4_seq4
			0	comp92815_c4_seq3
			0	comp92815_c4_seq2
			0	comp92815_c4_seq1
isotig00204|tau	16	isotig00205|tau	0	comp92815_c4_seq4
			0	comp92815_c4_seq3
			0	comp92815_c4_seq2
			0	comp92815_c4_seq1
isotig00205|tau	17	isotig03078|tau	0	comp92815_c4_seq3
			0	comp92815_c4_seq4
			0	comp92815_c4_seq2
			0	comp92815_c4_seq1
isotig00206|tau	13	isotig00205|tau	0	comp92815_c4_seq4
			0	comp92815_c4_seq3
			0	comp92815_c4_seq2
			0	comp92815_c4_seq1
isotig00207|stomatin-like	1	isotig00207|stomatin-like	0	comp99540_c0_seq1
isotig00208|tau	9	isotig00207|stomatin-like	1.00211e-99	comp99540_c0_seq1
			3.2759e-93	comp92815_c4_seq4
			3.2759e-93	comp92815_c4_seq3
			3.2759e-93	comp92815_c4_seq2
isotig00209|stress	2	isotig00214|stress	0	comp94312_c1_seq3
			0	comp94312_c1_seq2
isotig00210|stress	2	isotig00211|stress	0	comp94312_c1_seq2
			0	comp94312_c1_seq3
isotig00211|stress	2	isotig00211|stress	0	comp94312_c1_seq2
			0	comp94312_c1_seq3
isotig00212|stress	2	isotig00214|stress	0	comp94312_c1_seq3
			0	comp94312_c1_seq2
isotig00213|hydroxyproline-rich	2	isotig00211|stress	0	comp94312_c1_seq2
			0	comp94312_c1_seq3
isotig00214|stress	2	isotig00214|stress	0	comp94312_c1_seq3
			0	comp94312_c1_seq2
isotig00215|stress	2	isotig00211|stress	0	comp94312_c1_seq2
			0	comp94312_c1_seq3
isotig00216|stress	2	isotig00211|stress	0	comp94312_c1_seq2
			0	comp94312_c1_seq3
isotig00217|stress	2	isotig00214|stress	0	comp94312_c1_seq3
			0	comp94312_c1_seq2
isotig00218|stress	2	isotig00214|stress	0	comp94312_c1_seq3
			0	comp94312_c1_seq2
isotig00219|stress	2	isotig00211|stress	0	comp94312_c1_seq2
			0	comp94312_c1_seq3
isotig00220|stress	2	isotig00211|stress	0	comp94312_c1_seq2
			0	comp94312_c1_seq3
isotig00221|stress	2	isotig00214|stress	0	comp94312_c1_seq3
			0	comp94312_c1_seq2
isotig00222|stress	2	isotig00214|stress	0	comp94312_c1_seq3
			0	comp94312_c1_seq2
isotig00223|stress	2	isotig00211|stress	0	comp94312_c1_seq2
			0	comp94312_c1_seq3
isotig00224|stress	2	isotig00211|stress	0	comp94312_c1_seq2
			0	comp94312_c1_seq3
isotig00225|stress	2	isotig00214|stress	0	comp94312_c1_seq3
			0	comp94312_c1_seq2
isotig00226|stress	2	isotig00214|stress	0	comp94312_c1_seq3
			0	comp94312_c1_seq2
isotig00227|stress	2	isotig00214|stress	0	comp94312_c1_seq3
			0	comp94312_c1_seq2
isotig00228|stress	2	isotig00214|stress	0	comp94312_c1_seq3
			0	comp94312_c1_seq2
isotig00229|stress	2	isotig00214|stress	0	comp94312_c1_seq3
			0	comp94312_c1_seq2
isotig00230|hydroxyproline-rich	2	isotig00211|stress	9.30297e-177	comp94312_c1_seq2
			3.24993e-157	comp94312_c1_seq3
isotig00231|hydroxyproline-rich	2	isotig00211|stress	0	comp94312_c1_seq2
			0	comp94312_c1_seq3
isotig00232|hydroxyproline-rich	2	isotig00214|stress	0	comp94312_c1_seq3
			0	comp94312_c1_seq2
isotig00233|hydroxyproline-rich	3	isotig00214|stress	0	comp94312_c1_seq3
			0	comp94312_c1_seq2
			5.71652e-21	comp94312_c0_seq1
isotig00234|hydroxyproline-rich	2	isotig00214|stress	0	comp94312_c1_seq3
			0	comp94312_c1_seq2
isotig00235|hydroxyproline-rich	2	isotig00211|stress	0	comp94312_c1_seq2
			0	comp94312_c1_seq3
isotig00236|hydroxyproline-rich	2	isotig00214|stress	0	comp94312_c1_seq3
			0	comp94312_c1_seq2
isotig00237|ribosomal	8	isotig00240|isoform	0	comp49747_c0_seq1
			0	comp89769_c1_seq2
			3.09255e-56	comp93647_c0_seq1
			3.09255e-56	comp89769_c1_seq4
isotig00238|ribosomal	7	isotig00240|isoform	0	comp49747_c0_seq1
			0	comp89769_c1_seq2
			2.90352e-56	comp89769_c1_seq4
			5.24969e-53	comp93647_c0_seq1
isotig00239|ribosomal	7	isotig00240|isoform	0	comp49747_c0_seq1
			0	comp89769_c1_seq2
			2.90523e-56	comp89769_c1_seq4
			5.25277e-53	comp80489_c1_seq3
isotig00240|isoform	3	isotig00240|isoform	0	comp49747_c0_seq1
			1.57947e-84	comp89769_c1_seq2
			6.30134e-39	comp89769_c2_seq1
isotig00241|ribosomal	7	isotig00238|ribosomal	0	comp89769_c1_seq2
			1.50911e-56	comp93647_c0_seq1
			1.50911e-56	comp89769_c1_seq4
			2.72854e-53	comp80489_c1_seq3
isotig00242|ribosomal	7	isotig00238|ribosomal	0	comp89769_c1_seq2
			1.46307e-56	comp93647_c0_seq1
			1.46307e-56	comp89769_c1_seq4
			2.6453e-53	comp80489_c1_seq3
isotig00243|ribosomal	7	isotig00238|ribosomal	0	comp89769_c1_seq2
			1.48694e-56	comp93647_c0_seq1
			1.48694e-56	comp89769_c1_seq4
			2.68846e-53	comp80489_c1_seq3
isotig00244|gtt5	2	isotig00238|ribosomal	0	comp89769_c1_seq2
			3.13438e-38	comp89769_c2_seq1
isotig00245|gtt5	2	isotig00238|ribosomal	1.18936e-144	comp89769_c1_seq2
			3.00236e-38	comp89769_c2_seq1
isotig00246|gtt5	2	isotig00238|ribosomal	0	comp89769_c1_seq2
			1.59072e-35	comp89769_c2_seq1
isotig00247|---NA---	2	isotig00240|isoform	1.05453e-123	comp49747_c0_seq1
			1.3753e-71	comp50022_c0_seq1
isotig00248|chalcone	11	isotig00250|chalcone	0	comp96087_c4_seq1
			7.67297e-171	comp96087_c3_seq1
			2.34925e-158	comp96087_c2_seq1
			2.35133e-139	comp77579_c0_seq1
isotig00249|chalcone	11	isotig00250|chalcone	0	comp96087_c4_seq1
			7.67297e-171	comp96087_c3_seq1
			1.13978e-149	comp77579_c0_seq1
			1.22017e-98	comp65846_c1_seq1
isotig00250|chalcone	11	isotig00250|chalcone	0	comp96087_c4_seq1
			7.22161e-171	comp96087_c3_seq1
			1.07273e-149	comp77579_c0_seq1
			1.1484e-98	comp65846_c1_seq1
isotig00251|chalcone	10	isotig00250|chalcone	0	comp96087_c4_seq1
			0	comp49466_c0_seq1
			7.60987e-171	comp96087_c3_seq1
			4.50181e-142	comp77579_c0_seq1
isotig00252|chalcone	9	isotig00250|chalcone	0	comp96087_c4_seq1
			0	comp49466_c0_seq1
			7.61473e-171	comp96087_c3_seq1
			4.50468e-142	comp77579_c0_seq1
isotig00253|chalcone	11	isotig00250|chalcone	0	comp96087_c4_seq1
			2.24672e-158	comp96087_c2_seq1
			2.24871e-139	comp77579_c0_seq1
			3.80795e-130	comp91324_c0_seq3
isotig00254|chalcone	11	isotig00250|chalcone	0	comp96087_c4_seq1
			1.09003e-149	comp77579_c0_seq1
			3.80795e-130	comp91324_c0_seq3
			1.16692e-98	comp65846_c1_seq1
isotig00255|chalcone	11	isotig00250|chalcone	0	comp96087_c4_seq1
			1.02299e-149	comp77579_c0_seq1
			3.57373e-130	comp91324_c0_seq3
			1.09514e-98	comp65846_c1_seq1
isotig00256|chalcone	10	isotig00250|chalcone	0	comp96087_c4_seq1
			0	comp49466_c0_seq1
			4.3037e-142	comp77579_c0_seq1
			3.77521e-130	comp91324_c0_seq3
isotig00257|chalcone	9	isotig00250|chalcone	0	comp96087_c4_seq1
			0	comp49466_c0_seq1
			4.30658e-142	comp77579_c0_seq1
			3.77772e-130	comp91324_c0_seq3
isotig00258|chalcone	10	isotig00250|chalcone	0	comp96087_c4_seq1
			1.76231e-158	comp96087_c2_seq1
			6.1565e-139	comp77579_c0_seq1
			1.88995e-69	comp65846_c1_seq1
isotig00259|chalcone	10	isotig00250|chalcone	0	comp96087_c4_seq1
			4.4328e-147	comp77579_c0_seq1
			2.01961e-75	comp65846_c1_seq1
			1.04711e-53	comp96087_c2_seq1
isotig00260|chalcone	10	isotig00250|chalcone	0	comp96087_c4_seq1
			4.09467e-147	comp77579_c0_seq1
			1.86556e-75	comp65846_c1_seq1
			1.74881e-50	comp96087_c2_seq1
isotig00261|chalcone	9	isotig00250|chalcone	0	comp96087_c4_seq1
			0	comp49466_c0_seq1
			1.74602e-139	comp77579_c0_seq1
			1.03473e-72	comp65846_c1_seq1
isotig00262|chalcone	8	isotig00250|chalcone	0	comp96087_c4_seq1
			0	comp49466_c0_seq1
			1.74751e-139	comp77579_c0_seq1
			1.03561e-72	comp65846_c1_seq1
isotig00263|tir-nbs-lrr	50	isotig00263|tir-nbs-lrr	2.28996e-179	comp94992_c0_seq7
			3.40762e-120	comp94992_c0_seq6
			3.40762e-120	comp94992_c0_seq5
			3.40762e-120	comp94992_c0_seq4
isotig00264|tir	16	isotig00270|cc-nbs-lrr	5.93969e-168	comp70607_c0_seq1
			5.58767e-67	comp94992_c0_seq7
			5.58767e-67	comp94992_c0_seq6
			5.58767e-67	comp94992_c0_seq5
isotig00265|tir	16	isotig00270|cc-nbs-lrr	2.31793e-179	comp70607_c0_seq1
			5.48022e-67	comp94992_c0_seq7
			5.48022e-67	comp94992_c0_seq6
			5.48022e-67	comp94992_c0_seq5
isotig00266|tir	16	isotig00270|cc-nbs-lrr	1.59384e-162	comp70607_c0_seq1
			5.58767e-67	comp94992_c0_seq7
			5.58767e-67	comp94992_c0_seq6
			5.58767e-67	comp94992_c0_seq5
isotig00267|tir	21	isotig00270|cc-nbs-lrr	7.08617e-167	comp70607_c0_seq1
			1.28574e-87	comp94992_c0_seq7
			1.28574e-87	comp94992_c0_seq6
			1.28574e-87	comp94992_c0_seq5
isotig00268|tir	21	isotig00270|cc-nbs-lrr	5.81668e-168	comp70607_c0_seq1
			1.28574e-87	comp94992_c0_seq7
			1.28574e-87	comp94992_c0_seq6
			1.28574e-87	comp94992_c0_seq5
isotig00269|tir	16	isotig00270|cc-nbs-lrr	6.21988e-174	comp70607_c0_seq1
			5.48022e-67	comp94992_c0_seq7
			5.48022e-67	comp94992_c0_seq6
			5.48022e-67	comp94992_c0_seq5
isotig00270|cc-nbs-lrr	16	isotig00270|cc-nbs-lrr	6.63097e-180	comp70607_c0_seq1
			5.47195e-67	comp94992_c0_seq7
			5.47195e-67	comp94992_c0_seq6
			5.47195e-67	comp94992_c0_seq5
isotig00271|tir	21	isotig00270|cc-nbs-lrr	1.90148e-161	comp70607_c0_seq1
			1.28574e-87	comp94992_c0_seq7
			1.28574e-87	comp94992_c0_seq6
			1.28574e-87	comp94992_c0_seq5
isotig00272|tir	21	isotig00270|cc-nbs-lrr	1.56083e-162	comp70607_c0_seq1
			1.28574e-87	comp94992_c0_seq7
			1.28574e-87	comp94992_c0_seq6
			1.28574e-87	comp94992_c0_seq5
isotig00273|tir	21	isotig00270|cc-nbs-lrr	1.66399e-168	comp70607_c0_seq1
			1.2838e-87	comp94992_c0_seq7
			1.2838e-87	comp94992_c0_seq6
			1.2838e-87	comp94992_c0_seq5
isotig00274|mrna	50	isotig00280|mrna	0	comp95660_c1_seq19
			6.915e-168	comp95660_c1_seq21
			1.25026e-164	comp95660_c1_seq24
			1.85719e-143	comp95660_c1_seq23
isotig00275|mrna	50	isotig00280|mrna	0	comp95660_c1_seq19
			6.915e-168	comp95660_c1_seq21
			1.25026e-164	comp95660_c1_seq24
			1.85719e-143	comp95660_c1_seq23
isotig00276|caib	50	isotig00277|caib	0	comp95660_c1_seq14
			0	comp95660_c1_seq9
			0	comp95660_c1_seq36
			0	comp95660_c1_seq15
isotig00277|caib	50	isotig00277|caib	0	comp95660_c1_seq14
			0	comp95660_c1_seq9
			0	comp95660_c1_seq36
			0	comp95660_c1_seq15
isotig00278|unknown	50	isotig00277|caib	0	comp95660_c1_seq14
			0	comp95660_c1_seq15
			0	comp95660_c1_seq10
			0	comp95660_c1_seq9
isotig00279|mrna	50	isotig00280|mrna	0	comp95660_c1_seq19
			0	comp95660_c1_seq21
			2.54168e-179	comp95660_c1_seq24
			3.77553e-158	comp95660_c1_seq23
isotig00280|mrna	50	isotig00280|mrna	0	comp95660_c1_seq19
			0	comp95660_c1_seq21
			2.54168e-179	comp95660_c1_seq24
			3.77553e-158	comp95660_c1_seq23
isotig00281|unknown	42	isotig00280|mrna	2.59652e-88	comp95660_c1_seq23
			4.39692e-79	comp95660_c1_seq36
			4.39692e-79	comp95660_c1_seq21
			4.39692e-79	comp95660_c1_seq19
isotig00282|cytidine	42	isotig00284|pax-interacting	1.19307e-65	comp95660_c1_seq20
			1.19307e-65	comp95660_c1_seq18
			1.19307e-65	comp95660_c1_seq15
			1.19307e-65	comp95660_c1_seq14
isotig00283|pax-interacting	50	isotig00277|caib	0	comp95660_c1_seq8
			0	comp95660_c1_seq9
			0	comp95660_c1_seq15
			0	comp95660_c1_seq14
isotig00284|pax-interacting	50	isotig00284|pax-interacting	0	comp95660_c1_seq15
			0	comp95660_c1_seq14
			0	comp95660_c1_seq10
			0	comp95660_c1_seq8
isotig00285|pax-interacting	50	isotig00284|pax-interacting	0	comp95660_c1_seq15
			0	comp95660_c1_seq14
			0	comp95660_c1_seq8
			0	comp95660_c1_seq9
isotig00286|pax-interacting	50	isotig00284|pax-interacting	0	comp95660_c1_seq15
			0	comp95660_c1_seq8
			0	comp95660_c1_seq14
			0	comp95660_c1_seq9
isotig00287|initiation-specific	44	isotig00292|initiation-specific	9.22859e-139	comp90142_c0_seq4
			1.90383e-128	comp90142_c0_seq3
			2.64637e-120	comp90142_c0_seq1
			1.56414e-110	comp90142_c0_seq5
isotig00288|initiation-specific	43	isotig00292|initiation-specific	9.21042e-139	comp90142_c0_seq4
			1.90009e-128	comp90142_c0_seq3
			2.64116e-120	comp90142_c0_seq1
			1.56106e-110	comp90142_c0_seq5
isotig00289|ubiquitin	43	isotig00294|ubiquitin	7.66505e-127	comp90142_c0_seq5
			1.48101e-110	comp90142_c0_seq4
			5.89809e-103	comp90142_c0_seq3
			3.26502e-87	comp90142_c0_seq1
isotig00290|ubiquitin	42	isotig00294|ubiquitin	7.64911e-127	comp90142_c0_seq5
			1.47793e-110	comp90142_c0_seq4
			5.88583e-103	comp90142_c0_seq3
			6.28987e-90	comp95660_c1_seq14
isotig00291|initiation-specific	43	isotig00292|initiation-specific	8.68359e-139	comp90142_c0_seq4
			1.7914e-128	comp90142_c0_seq3
			2.49009e-120	comp90142_c0_seq1
			1.47177e-110	comp90142_c0_seq5
isotig00292|initiation-specific	43	isotig00292|initiation-specific	8.50193e-139	comp90142_c0_seq4
			1.75393e-128	comp90142_c0_seq3
			2.438e-120	comp90142_c0_seq1
			1.44098e-110	comp90142_c0_seq5
isotig00293|ubiquitin	42	isotig00294|ubiquitin	7.18698e-127	comp90142_c0_seq5
			1.38864e-110	comp90142_c0_seq4
			5.53023e-103	comp90142_c0_seq3
			3.06138e-87	comp90142_c0_seq1
isotig00294|ubiquitin	42	isotig00294|ubiquitin	7.02762e-127	comp90142_c0_seq5
			1.35785e-110	comp90142_c0_seq4
			5.4076e-103	comp90142_c0_seq3
			2.9935e-87	comp90142_c0_seq1
isotig00295|rna-editing	28	isotig08141|yd	4.0131e-66	comp95660_c1_seq22
			4.88896e-65	comp95660_c1_seq16
			4.88896e-65	comp95660_c1_seq13
			4.88896e-65	comp95660_c1_seq9
isotig00296|rna-editing	23	isotig08141|yd	6.34324e-70	comp95660_c1_seq25
			7.72765e-69	comp95660_c1_seq20
			7.72765e-69	comp95660_c1_seq18
			7.72765e-69	comp95660_c1_seq15
isotig00297|rna-editing	23	isotig08141|yd	2.05409e-50	comp95660_c1_seq25
			8.73422e-49	comp95660_c1_seq20
			8.73422e-49	comp95660_c1_seq18
			8.73422e-49	comp95660_c1_seq15
isotig00298|rna-editing	24	isotig08141|yd	7.95809e-43	comp95660_c1_seq25
			7.95809e-43	comp95660_c1_seq22
			1.18108e-40	comp95660_c1_seq20
			1.18108e-40	comp95660_c1_seq18
isotig00299|beta-	27	isotig00299|beta-	0	comp95233_c1_seq4
			0	comp95233_c1_seq3
			0	comp95233_c1_seq6
			0	comp95233_c1_seq5
isotig00300|beta-	27	isotig00299|beta-	0	comp95233_c1_seq4
			0	comp95233_c1_seq3
			0	comp95233_c1_seq5
			0	comp95233_c1_seq6
isotig00301|beta-	27	isotig00299|beta-	0	comp95233_c1_seq4
			0	comp95233_c1_seq3
			0	comp95233_c1_seq5
			0	comp95233_c1_seq6
isotig00302|beta-	27	isotig00299|beta-	0	comp95233_c1_seq4
			0	comp95233_c1_seq3
			0	comp95233_c1_seq5
			0	comp95233_c1_seq6
isotig00303|beta-	27	isotig00299|beta-	0	comp95233_c1_seq4
			0	comp95233_c1_seq3
			0	comp95233_c1_seq5
			0	comp95233_c1_seq6
isotig00304|beta-	27	isotig00299|beta-	0	comp95233_c1_seq4
			0	comp95233_c1_seq3
			0	comp95233_c1_seq5
			0	comp95233_c1_seq6
isotig00305|glycosyl	17	isotig00299|beta-	3.94049e-151	comp95233_c1_seq3
			3.94746e-113	comp95233_c1_seq4
			4.80899e-112	comp95233_c1_seq5
			4.80899e-112	comp95233_c1_seq2
isotig00306|glycosyl	17	isotig00299|beta-	1.26161e-150	comp95233_c1_seq3
			2.97228e-114	comp95233_c1_seq5
			2.97228e-114	comp95233_c1_seq2
			4.41125e-112	comp95233_c1_seq4
isotig00307|glycosyl	17	isotig00299|beta-	1.18302e-150	comp95233_c1_seq3
			2.78712e-114	comp95233_c1_seq5
			2.78712e-114	comp95233_c1_seq2
			4.13645e-112	comp95233_c1_seq4
isotig00308|glycosyl	17	isotig00299|beta-	1.18509e-150	comp95233_c1_seq3
			2.79199e-114	comp95233_c1_seq5
			2.79199e-114	comp95233_c1_seq2
			4.14368e-112	comp95233_c1_seq4
isotig00309|glycosyl	17	isotig00299|beta-	1.16027e-150	comp95233_c1_seq3
			2.73352e-114	comp95233_c1_seq5
			2.73352e-114	comp95233_c1_seq2
			4.0569e-112	comp95233_c1_seq4
isotig00310|glycosyl	17	isotig00299|beta-	1.1127e-150	comp95233_c1_seq3
			2.62145e-114	comp95233_c1_seq5
			2.62145e-114	comp95233_c1_seq2
			3.89058e-112	comp95233_c1_seq4
isotig00311|glucose	6	isotig00311|glucose	0	comp94101_c0_seq4
			0	comp94101_c0_seq3
			8.16069e-161	comp94101_c0_seq5
			3.05197e-90	comp81114_c1_seq1
isotig00312|scf	6	isotig00311|glucose	0	comp94101_c0_seq4
			0	comp94101_c0_seq3
			0	comp94101_c0_seq5
			1.84878e-99	comp81114_c1_seq1
isotig00313|scf	5	isotig00311|glucose	0	comp94101_c0_seq4
			0	comp94101_c0_seq5
			0	comp94101_c0_seq3
			5.05578e-100	comp81114_c1_seq1
isotig00314|scf	6	isotig00311|glucose	0	comp94101_c0_seq4
			0	comp94101_c0_seq3
			8.86883e-173	comp94101_c0_seq5
			3.10648e-96	comp81114_c1_seq1
isotig00315|scf	6	isotig00311|glucose	0	comp94101_c0_seq3
			0	comp94101_c0_seq4
			6.80726e-161	comp94101_c0_seq5
			1.31876e-87	comp81114_c1_seq1
isotig00316|scf	6	isotig00311|glucose	0	comp94101_c0_seq3
			0	comp94101_c0_seq4
			0	comp94101_c0_seq5
			8.02854e-97	comp81114_c1_seq1
isotig00317|scf	5	isotig07808|lipopolysaccharide	0	comp94101_c0_seq5
			0	comp94101_c0_seq3
			0	comp94101_c0_seq4
			2.17535e-97	comp81114_c1_seq1
isotig00318|scf	6	isotig00311|glucose	0	comp94101_c0_seq3
			0	comp94101_c0_seq4
			7.32593e-173	comp94101_c0_seq5
			1.32925e-93	comp81114_c1_seq1
isotig00319|protein	1	isotig11718|conserved	3.95167e-140	comp39769_c0_seq1
isotig00320|unknown	4	isotig00311|glucose	1.01889e-57	comp94101_c0_seq3
			2.24425e-53	comp80009_c0_seq1
			1.5135e-36	comp94101_c0_seq4
			1.7269e-29	comp62467_c0_seq1
isotig00321|histone	23	isotig06296|histone	4.17289e-146	comp91856_c2_seq4
			2.16735e-86	comp66930_c0_seq1
			3.01266e-78	comp68790_c0_seq1
			6.63582e-74	comp75697_c0_seq3
isotig00322|histone	24	isotig06296|histone	5.79529e-157	comp91856_c2_seq4
			9.83973e-91	comp66930_c0_seq1
			3.01266e-78	comp68790_c0_seq1
			9.22393e-66	comp75697_c0_seq3
isotig00323|histone	22	isotig06296|histone	4.00889e-146	comp91856_c2_seq4
			2.08217e-86	comp66930_c0_seq1
			6.37502e-74	comp75697_c0_seq3
			1.01109e-58	comp69567_c0_seq1
isotig00324|histone	23	isotig06296|histone	5.56752e-157	comp91856_c2_seq4
			9.45302e-91	comp66930_c0_seq1
			8.86142e-66	comp75697_c0_seq3
			8.29951e-60	comp69567_c0_seq1
isotig00325|histone	18	isotig00325|histone	0	comp91856_c1_seq1
			1.16292e-146	comp91856_c2_seq4
			5.29367e-94	comp75697_c0_seq3
			9.57118e-91	comp66930_c0_seq1
isotig00326|histone	20	isotig06296|histone	4.64159e-138	comp91856_c2_seq4
			5.65462e-137	comp59815_c0_seq1
			2.11287e-85	comp66930_c0_seq1
			8.41446e-78	comp75697_c0_seq3
isotig00327|histone	23	isotig06296|histone	7.9486e-147	comp91856_c2_seq4
			3.61823e-94	comp75697_c0_seq3
			6.54192e-91	comp66930_c0_seq1
			8.52431e-58	comp69567_c0_seq1
isotig00328|histone	22	isotig06296|histone	1.25307e-143	comp91856_c2_seq4
			1.53061e-85	comp79761_c0_seq2
			2.27162e-83	comp66930_c0_seq1
			1.43482e-60	comp75697_c0_seq3
isotig00329|sucrose	13	isotig00329|sucrose	0	comp96666_c0_seq1
			0	comp96666_c0_seq2
			0	comp96666_c0_seq4
			0	comp96472_c1_seq1
isotig00330|sucrose	10	isotig00329|sucrose	0	comp96666_c0_seq1
			0	comp96666_c0_seq2
			0	comp96666_c0_seq4
			0	comp96472_c1_seq1
isotig00331|sucrose	11	isotig00329|sucrose	0	comp96666_c0_seq1
			0	comp96666_c0_seq2
			0	comp96666_c0_seq4
			0	comp96472_c1_seq1
isotig00332|sucrose	9	isotig00329|sucrose	0	comp96666_c0_seq1
			0	comp96666_c0_seq2
			0	comp96666_c0_seq4
			0	comp96472_c1_seq1
isotig00333|sucrose	9	isotig00329|sucrose	0	comp96666_c0_seq1
			0	comp96666_c0_seq2
			0	comp96666_c0_seq4
			0	comp96472_c1_seq1
isotig00334|conserved	1	isotig00334|conserved	0	comp101013_c0_seq1
isotig00335|plastocyanin-like	4	isotig00335|plastocyanin-like	0	comp95663_c2_seq2
			4.40288e-171	comp95663_c2_seq1
			1.10654e-159	comp81194_c1_seq1
			3.39991e-71	comp35192_c0_seq1
isotig00336|protein	5	isotig00337|protein	0	comp95663_c2_seq1
			0	comp95663_c2_seq2
			1.04547e-159	comp81194_c1_seq1
			1.3659e-69	comp35192_c0_seq1
isotig00337|protein	5	isotig00337|protein	0	comp95663_c2_seq1
			3.67565e-178	comp95663_c2_seq2
			2.17442e-149	comp81194_c1_seq1
			1.57123e-62	comp35192_c0_seq1
isotig00338|protein	5	isotig00337|protein	0	comp95663_c2_seq1
			2.36615e-122	comp95663_c2_seq2
			1.70675e-73	comp81194_c1_seq1
			3.29772e-57	comp35192_c0_seq1
isotig00339|glycosyl	5	isotig00337|protein	0	comp95663_c2_seq1
			0	comp95663_c2_seq2
			7.58456e-160	comp81194_c1_seq1
			9.90913e-70	comp35192_c0_seq1
isotig00340|glycosyl	5	isotig00337|protein	0	comp95663_c2_seq1
			1.34932e-168	comp95663_c2_seq2
			6.54642e-160	comp81194_c1_seq1
			2.01143e-71	comp35192_c0_seq1
isotig00341|protein	5	isotig00335|plastocyanin-like	3.6404e-124	comp95663_c2_seq2
			3.6404e-124	comp95663_c2_seq1
			3.19618e-93	comp92658_c1_seq2
			3.19618e-93	comp92658_c1_seq1
isotig00342|tau	10	isotig00342|tau	0	comp92815_c4_seq1
			7.05275e-86	comp92815_c3_seq1
			5.42215e-81	comp92815_c4_seq4
			5.42215e-81	comp92815_c4_seq3
isotig00343|tau	10	isotig00342|tau	0	comp92815_c4_seq1
			1.3615e-88	comp92815_c3_seq1
			5.42215e-81	comp92815_c4_seq4
			5.42215e-81	comp92815_c4_seq3
isotig00344|tau	10	isotig00342|tau	2.49844e-160	comp92815_c4_seq1
			4.52128e-138	comp69174_c0_seq1
			9.97639e-96	comp92815_c3_seq1
			1.1383e-88	comp92815_c4_seq4
isotig00345|tau	10	isotig00342|tau	2.49844e-160	comp92815_c4_seq1
			7.16448e-142	comp69174_c0_seq1
			1.9259e-98	comp92815_c3_seq1
			1.1383e-88	comp92815_c4_seq4
isotig00346|tau	10	isotig00342|tau	2.05084e-161	comp92815_c4_seq1
			1.9225e-136	comp69174_c0_seq1
			9.97639e-96	comp92815_c3_seq1
			1.1383e-88	comp92815_c4_seq4
isotig00347|tau	11	isotig00342|tau	2.16417e-159	comp92815_c4_seq1
			6.21691e-103	comp95713_c3_seq3
			6.21691e-103	comp95713_c3_seq1
			1.37057e-79	comp92815_c4_seq4
isotig00348|flavanone	4	isotig00351|flavanone	0	comp95467_c1_seq3
			0	comp97595_c0_seq1
			1.19865e-41	comp94762_c0_seq2
			1.19865e-41	comp94762_c0_seq1
isotig00349|flavanone	3	isotig00351|flavanone	0	comp95467_c1_seq3
			9.90489e-42	comp94762_c0_seq2
			9.90489e-42	comp94762_c0_seq1
isotig00350|flavanone	3	isotig00351|flavanone	0	comp95467_c1_seq3
			2.33123e-43	comp94762_c0_seq2
			2.33123e-43	comp94762_c0_seq1
isotig00351|flavanone	3	isotig00351|flavanone	0	comp95467_c1_seq3
			8.82553e-42	comp94762_c0_seq2
			8.82553e-42	comp94762_c0_seq1
isotig00352|flavanone	3	isotig00351|flavanone	0	comp95467_c1_seq3
			2.07739e-43	comp94762_c0_seq2
			2.07739e-43	comp94762_c0_seq1
isotig00353|flavanone	3	isotig00351|flavanone	0	comp95467_c1_seq3
			8.4536e-42	comp94762_c0_seq2
			8.4536e-42	comp94762_c0_seq1
isotig00354|flavanone	3	isotig00351|flavanone	0	comp95467_c1_seq3
			1.98992e-43	comp94762_c0_seq2
			1.98992e-43	comp94762_c0_seq1
isotig00355|flavanone	3	isotig00351|flavanone	0	comp95467_c1_seq3
			8.19016e-42	comp94762_c0_seq2
			8.19016e-42	comp94762_c0_seq1
isotig00356|flavanone	3	isotig00351|flavanone	0	comp95467_c1_seq3
			1.92796e-43	comp94762_c0_seq2
			1.92796e-43	comp94762_c0_seq1
isotig00357|flavanone	1	isotig00351|flavanone	0	comp95467_c1_seq3
isotig00358|flavanone	1	isotig00351|flavanone	0	comp95467_c1_seq3
isotig00359|flavanone	1	isotig00351|flavanone	0	comp95467_c1_seq3
isotig00360|flavanone	1	isotig00351|flavanone	0	comp95467_c1_seq3
isotig00361|eukaryotic	4	isotig00361|eukaryotic	0	comp94007_c0_seq1
			0	comp94007_c0_seq2
			0	comp94007_c0_seq3
			1.54596e-83	comp43257_c0_seq1
isotig00362|50s	1	isotig00362|50s	0	comp75780_c0_seq1
isotig00363|unknown	3	isotig00363|unknown	0	comp88156_c0_seq1
			0	comp88156_c0_seq2
			2.64191e-35	comp50758_c0_seq1
isotig00364|eukaryotic	4	isotig00364|eukaryotic	0	comp94007_c0_seq3
			0	comp94007_c0_seq2
			0	comp94007_c0_seq1
			1.22322e-83	comp43257_c0_seq1
isotig00365|eukaryotic	4	isotig00364|eukaryotic	3.62778e-166	comp94007_c0_seq3
			3.62778e-166	comp94007_c0_seq2
			3.62778e-166	comp94007_c0_seq1
			1.19328e-26	comp43257_c0_seq1
isotig00366|unknown	0
isotig00367|unknown	3	isotig00363|unknown	0	comp88156_c0_seq1
			0	comp88156_c0_seq2
			2.12012e-35	comp50758_c0_seq1
isotig00368|protein	12	isotig00368|protein	0	comp50052_c0_seq1
			0	comp50052_c0_seq2
			1.83171e-133	comp44438_c0_seq1
			2.72812e-55	comp63493_c0_seq1
isotig00369|protein	12	isotig00368|protein	0	comp50052_c0_seq1
			0	comp50052_c0_seq2
			1.83171e-133	comp44438_c0_seq1
			2.72812e-55	comp63493_c0_seq1
isotig00370|protein	10	isotig00370|protein	0	comp50052_c0_seq2
			0	comp50052_c0_seq1
			1.97558e-55	comp63493_c0_seq1
			2.57197e-41	comp85771_c0_seq1
isotig00371|protein	10	isotig00368|protein	0	comp50052_c0_seq1
			0	comp50052_c0_seq2
			1.79277e-55	comp63493_c0_seq1
			2.33397e-41	comp85771_c0_seq1
isotig00372|protein	10	isotig00368|protein	0	comp50052_c0_seq1
			0	comp50052_c0_seq2
			1.7533e-55	comp63493_c0_seq1
			2.28259e-41	comp85771_c0_seq1
isotig00373|protein	10	isotig00368|protein	0	comp50052_c0_seq1
			0	comp50052_c0_seq2
			1.69306e-55	comp63493_c0_seq1
			2.20416e-41	comp85771_c0_seq1
isotig00374|protein	2	isotig00374|protein	0	comp44438_c0_seq1
			4.37842e-37	comp44438_c1_seq1
isotig00375|12-oxophytodienoic	7	isotig02608|12-oxophytodienoic	0	comp96208_c3_seq2
			0	comp96208_c3_seq4
			0	comp96208_c3_seq1
			0	comp82894_c0_seq1
isotig00376|12-oxophytodienoic	7	isotig02608|12-oxophytodienoic	0	comp96208_c3_seq2
			0	comp96208_c3_seq4
			0	comp96208_c3_seq1
			0	comp82894_c0_seq1
isotig00377|12-oxophytodienoic	7	isotig02608|12-oxophytodienoic	0	comp96208_c3_seq2
			0	comp96208_c3_seq4
			0	comp96208_c3_seq1
			0	comp96208_c3_seq3
isotig00378|12-oxophytodienoic	7	isotig02608|12-oxophytodienoic	0	comp96208_c3_seq2
			0	comp96208_c3_seq4
			0	comp96208_c3_seq1
			0	comp96208_c3_seq3
isotig00379|12-oxophytodienoic	7	isotig02608|12-oxophytodienoic	0	comp96208_c3_seq2
			0	comp96208_c3_seq4
			0	comp96208_c3_seq1
			0	comp96208_c3_seq3
isotig00380|12-oxophytodienoic	7	isotig02608|12-oxophytodienoic	0	comp96208_c3_seq2
			0	comp96208_c3_seq4
			0	comp96208_c3_seq1
			0	comp96208_c3_seq3
isotig00381|alpha-tubulin	24	isotig00383|protein	0	comp91247_c1_seq1
			0	comp49546_c0_seq1
			0	comp48676_c0_seq1
			0	comp90589_c1_seq1
isotig00382|alpha-tubulin	20	isotig00382|alpha-tubulin	0	comp49546_c0_seq1
			0	comp91247_c1_seq1
			0	comp48676_c0_seq1
			0	comp90589_c1_seq1
isotig00383|protein	6	isotig00383|protein	0	comp91247_c1_seq1
			2.17582e-109	comp96629_c0_seq5
			1.1271e-106	comp96629_c0_seq4
			1.20448e-93	comp96426_c1_seq1
isotig00384|alpha-tubulin	19	isotig00382|alpha-tubulin	0	comp49546_c0_seq1
			0	comp48676_c0_seq1
			0	comp90589_c1_seq1
			0	comp87386_c0_seq2
isotig00385|alpha-tubulin	19	isotig00382|alpha-tubulin	0	comp49546_c0_seq1
			0	comp48676_c0_seq1
			0	comp90589_c1_seq1
			0	comp87386_c0_seq2
isotig00386|protein	8	isotig00383|protein	0	comp91247_c1_seq1
			0	comp86418_c0_seq2
			5.06706e-180	comp86418_c0_seq1
			1.895e-109	comp96629_c0_seq5
isotig00387|---NA---	2	isotig00383|protein	0	comp91247_c1_seq1
			2.06133e-99	comp91247_c0_seq1
isotig00388|---NA---	1	isotig04502|uncharacterized	1.4402e-165	comp51834_c0_seq1
isotig00389|catalase	9	isotig00390|catalase	0	comp95387_c0_seq1
			0	comp95387_c0_seq2
			0	comp87654_c5_seq1
			0	comp86529_c0_seq2
isotig00390|catalase	9	isotig00390|catalase	0	comp95387_c0_seq1
			0	comp95387_c0_seq2
			0	comp86529_c0_seq2
			0	comp86529_c0_seq1
isotig00391|catalase	7	isotig00390|catalase	0	comp95387_c0_seq1
			0	comp95387_c0_seq2
			0	comp86529_c0_seq2
			0	comp86529_c0_seq1
isotig00392|catalase	7	isotig00390|catalase	0	comp95387_c0_seq1
			0	comp95387_c0_seq2
			0	comp86529_c0_seq2
			0	comp86529_c0_seq1
isotig00393|catalase	7	isotig00393|catalase	0	comp87654_c5_seq1
			1.31545e-178	comp95387_c0_seq1
			2.38259e-137	comp101289_c0_seq1
			1.2353e-115	comp95387_c0_seq2
isotig00394|integrase	2	isotig00394|integrase	0	comp47790_c0_seq2
			0	comp47790_c0_seq1
isotig00395|quinone	12	isotig00395|quinone	0	comp96245_c2_seq1
			0	comp96245_c2_seq2
			0	comp96245_c2_seq3
			0	comp96245_c2_seq4
isotig00396|quinone	13	isotig00396|quinone	0	comp96245_c2_seq2
			0	comp96245_c2_seq1
			0	comp96245_c2_seq4
			0	comp96245_c2_seq3
isotig00397|quinone	12	isotig00395|quinone	0	comp96245_c2_seq1
			0	comp96245_c2_seq2
			0	comp96245_c2_seq3
			0	comp96245_c2_seq4
isotig00398|quinone	13	isotig00396|quinone	0	comp96245_c2_seq2
			0	comp96245_c2_seq1
			0	comp96245_c2_seq4
			0	comp96245_c2_seq3
isotig00399|quinone	14	isotig00396|quinone	0	comp96245_c2_seq2
			0	comp96245_c2_seq1
			0	comp96245_c2_seq4
			0	comp96245_c2_seq3
isotig00400|quinone	12	isotig00396|quinone	0	comp96245_c2_seq2
			0	comp96245_c2_seq1
			0	comp96245_c2_seq4
			0	comp96245_c2_seq3
isotig00401|pr10	4	isotig00403|pr10	5.85444e-150	comp92914_c2_seq3
			5.85444e-150	comp92914_c2_seq2
			7.1511e-92	comp92914_c1_seq1
			3.0461e-52	comp68121_c1_seq1
isotig00402|pr10	4	isotig00403|pr10	8.2409e-161	comp92914_c2_seq3
			8.2409e-161	comp92914_c2_seq2
			1.39921e-94	comp92914_c1_seq1
			1.3128e-50	comp68121_c1_seq1
isotig00403|pr10	4	isotig00403|pr10	8.31108e-161	comp92914_c2_seq3
			8.31108e-161	comp92914_c2_seq2
			1.41113e-94	comp92914_c1_seq1
			2.91626e-46	comp68121_c1_seq1
isotig00404|pr10	4	isotig00403|pr10	7.39909e-155	comp92914_c2_seq3
			7.39909e-155	comp92914_c2_seq2
			1.43215e-100	comp92914_c1_seq1
			4.69e-56	comp68121_c1_seq1
isotig00405|pr10	4	isotig00403|pr10	1.90735e-155	comp92914_c2_seq3
			1.90735e-155	comp92914_c2_seq2
			2.04008e-123	comp68121_c1_seq1
			1.67756e-86	comp92914_c1_seq1
isotig00406|conjugative	2	isotig01608|sec14	3.99768e-67	comp90219_c0_seq1
			3.50676e-55	comp68121_c1_seq1
isotig00407|leucine	12	isotig00408|leucine	0	comp96461_c0_seq1
			6.89627e-144	comp91629_c0_seq2
			3.57235e-141	comp91629_c0_seq1
			1.09763e-52	comp96461_c0_seq2
isotig00408|leucine	12	isotig00408|leucine	0	comp96461_c0_seq1
			6.64611e-144	comp91629_c0_seq2
			3.44277e-141	comp91629_c0_seq1
			6.67552e-49	comp96461_c0_seq2
isotig00409|leucine	12	isotig00408|leucine	0	comp96461_c0_seq1
			6.4568e-144	comp91629_c0_seq2
			3.3447e-141	comp91629_c0_seq1
			2.11821e-61	comp96461_c0_seq2
isotig00410|leucine	4	isotig00408|leucine	1.99496e-153	comp96461_c0_seq1
			3.38721e-87	comp89943_c0_seq1
			1.44155e-66	comp91629_c0_seq2
			1.44155e-66	comp91629_c0_seq1
isotig00411|leucine	4	isotig00408|leucine	1.26456e-135	comp96461_c0_seq1
			5.39133e-77	comp91629_c0_seq2
			5.39133e-77	comp91629_c0_seq1
			3.64229e-22	comp85389_c0_seq1
isotig00412|leucine	3	isotig01051|oxidoreductase	5.61927e-89	comp75576_c0_seq1
			3.11067e-73	comp96461_c0_seq1
			6.42859e-25	comp98175_c0_seq1
isotig00413|leucoanthocyanidin	5	isotig00418|leucoanthocyanidin	1.46704e-165	comp95429_c5_seq1
			3.46848e-53	comp73361_c0_seq1
			4.22921e-33	comp95429_c2_seq2
			4.22921e-33	comp95429_c2_seq1
isotig00414|leucoanthocyanidin	5	isotig00419|leucoanthocyanidin	2.76409e-168	comp95429_c2_seq2
			1.256e-153	comp95429_c2_seq1
			3.38524e-53	comp73361_c0_seq1
			1.34936e-26	comp95429_c5_seq1
isotig00415|leucoanthocyanidin	5	isotig00420|leucoanthocyanidin	6.94694e-176	comp95429_c2_seq1
			3.37339e-148	comp95429_c2_seq2
			3.38832e-53	comp73361_c0_seq1
			1.35058e-26	comp95429_c5_seq1
isotig00416|leucoanthocyanidin	6	isotig00421|leucoanthocyanidin	5.14058e-114	comp95429_c3_seq1
			3.25267e-53	comp73361_c0_seq1
			1.1363e-33	comp95429_c2_seq2
			1.1363e-33	comp95429_c2_seq1
isotig00417|leucoanthocyanidin	5	isotig00419|leucoanthocyanidin	3.03299e-142	comp95429_c2_seq2
			3.94858e-128	comp95429_c2_seq1
			3.25267e-53	comp73361_c0_seq1
			1.29651e-26	comp95429_c5_seq1
isotig00418|leucoanthocyanidin	5	isotig00418|leucoanthocyanidin	9.97588e-166	comp95429_c5_seq1
			3.99398e-44	comp73361_c0_seq1
			2.87586e-33	comp95429_c2_seq2
			2.87586e-33	comp95429_c2_seq1
isotig00419|leucoanthocyanidin	5	isotig00419|leucoanthocyanidin	1.85783e-168	comp95429_c2_seq2
			8.44198e-154	comp95429_c2_seq1
			3.85302e-44	comp73361_c0_seq1
			9.06944e-27	comp95429_c5_seq1
isotig00420|leucoanthocyanidin	5	isotig00420|leucoanthocyanidin	4.67133e-176	comp95429_c2_seq1
			2.26837e-148	comp95429_c2_seq2
			3.85824e-44	comp73361_c0_seq1
			9.08173e-27	comp95429_c5_seq1
isotig00421|leucoanthocyanidin	6	isotig00421|leucoanthocyanidin	3.38645e-114	comp95429_c3_seq1
			3.62852e-44	comp73361_c0_seq1
			7.48555e-34	comp95429_c2_seq2
			7.48555e-34	comp95429_c2_seq1
isotig00422|leucoanthocyanidin	5	isotig00419|leucoanthocyanidin	1.99803e-142	comp95429_c2_seq2
			2.6012e-128	comp95429_c2_seq1
			3.62852e-44	comp73361_c0_seq1
			8.541e-27	comp95429_c5_seq1
isotig00423|proline-rich	6	isotig00423|proline-rich	0	comp91863_c0_seq2
			0	comp91863_c0_seq1
			1.87756e-99	comp91863_c0_seq3
			1.54529e-43	comp93024_c3_seq3
isotig00424|proline-rich	6	isotig00423|proline-rich	0	comp91863_c0_seq2
			4.46365e-164	comp91863_c0_seq1
			2.64759e-78	comp91863_c0_seq3
			1.46693e-43	comp93024_c3_seq3
isotig00425|proline-rich	6	isotig00423|proline-rich	0	comp91863_c0_seq2
			6.59513e-174	comp91863_c0_seq1
			1.36537e-87	comp91863_c0_seq3
			7.08532e-47	comp93024_c3_seq3
isotig00426|---NA---	6	isotig00423|proline-rich	0	comp91863_c0_seq2
			5.3058e-175	comp91863_c0_seq1
			1.52552e-99	comp91863_c0_seq3
			1.43258e-36	comp93024_c3_seq3
isotig00427|---NA---	3	isotig00423|proline-rich	1.23985e-157	comp91863_c0_seq2
			7.83811e-116	comp91863_c0_seq1
			1.51445e-99	comp91863_c0_seq3
isotig00428|maturase	6	isotig00423|proline-rich	0	comp91863_c0_seq2
			7.38959e-154	comp91863_c0_seq1
			2.12465e-78	comp91863_c0_seq3
			1.34317e-36	comp93024_c3_seq3
isotig00429|maturase	3	isotig00423|proline-rich	1.72594e-136	comp91863_c0_seq2
			1.09111e-94	comp91863_c0_seq1
			2.1082e-78	comp91863_c0_seq3
isotig00430|lpxtg-motif	6	isotig00423|proline-rich	0	comp91863_c0_seq2
			3.67476e-163	comp91863_c0_seq1
			1.05656e-87	comp91863_c0_seq3
			6.25588e-40	comp93024_c3_seq3
isotig00431|lpxtg-motif	3	isotig00423|proline-rich	9.15868e-133	comp91863_c0_seq2
			1.55229e-104	comp91863_c0_seq1
			1.04685e-87	comp91863_c0_seq3
isotig00432|---NA---	3	isotig00423|proline-rich	8.53183e-114	comp91863_c0_seq2
			2.79153e-88	comp91863_c0_seq1
			2.14613e-83	comp91863_c0_seq3
isotig00433|protein	13	isotig00438|protein	0	comp96599_c1_seq8
			0	comp96599_c1_seq5
			0	comp96599_c1_seq3
			0	comp96599_c1_seq1
isotig00434|protein	13	isotig00438|protein	0	comp96599_c1_seq8
			0	comp96599_c1_seq5
			0	comp96599_c1_seq3
			0	comp96599_c1_seq1
isotig00435|protein	13	isotig00438|protein	0	comp96599_c1_seq8
			0	comp96599_c1_seq6
			0	comp96599_c1_seq4
			0	comp96599_c1_seq2
isotig00436|protein	13	isotig00438|protein	0	comp96599_c1_seq8
			0	comp96599_c1_seq6
			0	comp96599_c1_seq4
			0	comp96599_c1_seq2
isotig00437|protein	13	isotig00438|protein	0	comp96599_c1_seq8
			0	comp96599_c1_seq6
			0	comp96599_c1_seq4
			0	comp96599_c1_seq2
isotig00438|protein	13	isotig00438|protein	0	comp96599_c1_seq8
			0	comp96599_c1_seq6
			0	comp96599_c1_seq4
			0	comp96599_c1_seq2
isotig00439|protein	8	isotig00434|protein	0	comp96599_c1_seq5
			0	comp96599_c1_seq3
			0	comp96599_c1_seq1
			0	comp96599_c1_seq8
isotig00440|protein	8	isotig00438|protein	0	comp96599_c1_seq8
			0	comp96599_c1_seq6
			0	comp96599_c1_seq4
			0	comp96599_c1_seq2
isotig00441|protein	8	isotig00438|protein	0	comp96599_c1_seq8
			0	comp96599_c1_seq6
			0	comp96599_c1_seq4
			0	comp96599_c1_seq2
isotig00442|chalcone	6	isotig00250|chalcone	0	comp96087_c4_seq1
			0	comp96087_c3_seq1
			1.45855e-128	comp77579_c0_seq1
			5.82919e-45	comp51318_c0_seq1
isotig00443|chalcone	6	isotig00250|chalcone	0	comp96087_c4_seq1
			0	comp96087_c3_seq1
			1.41892e-128	comp77579_c0_seq1
			5.67083e-45	comp51318_c0_seq1
isotig00444|chalcone	6	isotig00250|chalcone	0	comp96087_c4_seq1
			0	comp96087_c3_seq1
			1.33754e-128	comp77579_c0_seq1
			5.34556e-45	comp51318_c0_seq1
isotig00445|chalcone	6	isotig00250|chalcone	0	comp96087_c4_seq1
			0	comp96087_c3_seq1
			1.28828e-128	comp77579_c0_seq1
			5.14869e-45	comp51318_c0_seq1
isotig00446|chalcone	6	isotig00445|chalcone	9.62288e-142	comp96087_c3_seq1
			1.25611e-70	comp96087_c4_seq1
			4.10986e-45	comp51318_c0_seq1
			3.84925e-39	comp77579_c0_seq1
isotig00447|chalcone	6	isotig00445|chalcone	9.25161e-142	comp96087_c3_seq1
			1.20764e-70	comp96087_c4_seq1
			3.95129e-45	comp51318_c0_seq1
			3.70074e-39	comp77579_c0_seq1
isotig00448|chalcone	6	isotig00445|chalcone	8.489e-142	comp96087_c3_seq1
			1.1081e-70	comp96087_c4_seq1
			3.62559e-45	comp51318_c0_seq1
			3.39569e-39	comp77579_c0_seq1
isotig00449|chalcone	6	isotig00445|chalcone	8.02743e-142	comp96087_c3_seq1
			1.04785e-70	comp96087_c4_seq1
			3.42846e-45	comp51318_c0_seq1
			3.21105e-39	comp77579_c0_seq1
isotig00450|protein	4	isotig00451|protein	0	comp96744_c0_seq1
			0	comp87730_c0_seq1
			3.30507e-29	comp853410_c0_seq1
			1.08043e-22	comp185449_c0_seq1
isotig00451|protein	3	isotig00451|protein	0	comp96744_c0_seq1
			2.1209e-29	comp853410_c0_seq1
			6.93327e-23	comp185449_c0_seq1
isotig00452|tir-nbs-lrr	6	isotig00453|nhl	0	comp87730_c0_seq1
			1.68833e-88	comp96643_c3_seq2
			6.29736e-75	comp92020_c0_seq1
			1.38831e-51	comp96744_c0_seq1
isotig00453|nhl	1	isotig00453|nhl	0	comp87730_c0_seq1
isotig00454|tir-nbs-lrr	6	isotig00451|protein	1.23108e-137	comp96744_c0_seq1
			8.88005e-89	comp96643_c3_seq2
			3.31221e-75	comp92020_c0_seq1
			2.09393e-33	comp96643_c1_seq1
isotig00455|alcohol	3	isotig00453|nhl	2.66868e-105	comp87730_c0_seq1
			2.19446e-68	comp93813_c2_seq1
			2.85944e-35	comp51709_c0_seq1
isotig00456|histidine-rich	2	isotig00456|histidine-rich	5.29153e-133	comp57543_c0_seq1
			1.52276e-38	comp87730_c0_seq1
isotig00457|pfkb-type	5	isotig00457|pfkb-type	0	comp75228_c0_seq1
			3.97928e-142	comp51465_c1_seq1
			3.27795e-67	comp42507_c0_seq1
			1.14412e-66	comp50831_c0_seq1
isotig00458|pfkb-type	5	isotig00457|pfkb-type	0	comp75228_c0_seq1
			3.451e-142	comp51465_c1_seq1
			2.84278e-67	comp42507_c0_seq1
			9.92228e-67	comp50831_c0_seq1
isotig00459|40s	10	isotig00459|40s	0	comp69563_c0_seq1
			1.2212e-95	comp52774_c0_seq1
			1.93684e-80	comp76270_c0_seq1
			2.35955e-79	comp88608_c0_seq1
isotig00460|40s	17	isotig00459|40s	0	comp69563_c0_seq1
			1.13876e-95	comp52774_c0_seq1
			1.80609e-80	comp76270_c0_seq1
			2.20027e-79	comp88608_c0_seq1
isotig00461|pfkb-type	15	isotig00457|pfkb-type	0	comp75228_c0_seq1
			0	comp69563_c0_seq1
			5.7333e-68	comp52774_c0_seq1
			2.43786e-66	comp51465_c1_seq1
isotig00462|40s	13	isotig00459|40s	0	comp69563_c0_seq1
			2.45995e-110	comp99046_c0_seq1
			3.90151e-95	comp52774_c0_seq1
			4.16934e-82	comp88608_c0_seq1
isotig00463|prof1_ricco	16	isotig00466|profilin	0	comp96766_c0_seq1
			1.26481e-173	comp96533_c1_seq4
			1.26481e-173	comp96533_c1_seq3
			5.03707e-166	comp96533_c1_seq2
isotig00464|profilin	2	isotig00466|profilin	0	comp96766_c0_seq1
			2.75911e-79	comp42994_c0_seq1
isotig00465|profilin	3	isotig00466|profilin	0	comp96766_c0_seq1
			2.62142e-79	comp42994_c0_seq1
			9.15775e-60	comp94229_c3_seq1
isotig00466|profilin	2	isotig00466|profilin	0	comp96766_c0_seq1
			2.39735e-79	comp42994_c0_seq1
isotig00467|laccase	15	isotig10737|laccase	0	comp96533_c1_seq4
			0	comp96533_c1_seq3
			3.65393e-166	comp96533_c1_seq2
			3.65393e-166	comp96533_c1_seq1
isotig00468|---NA---	2	isotig00468|---NA---	0	comp76760_c0_seq1
			3.58695e-163	comp76760_c0_seq2
isotig00469|histone	18	isotig00470|histone	0	comp93137_c0_seq7
			1.60971e-144	comp91211_c0_seq2
			2.09564e-130	comp93137_c0_seq6
			1.01673e-121	comp93137_c0_seq4
isotig00470|histone	18	isotig00470|histone	0	comp93137_c0_seq7
			1.96356e-168	comp93137_c0_seq6
			9.5265e-160	comp93137_c0_seq4
			1.51092e-144	comp91211_c0_seq2
isotig00471|histone	16	isotig00473|histone	0	comp93137_c0_seq6
			0	comp93137_c0_seq5
			3.48137e-132	comp93137_c0_seq4
			6.72656e-116	comp93137_c0_seq7
isotig00472|histone	16	isotig00473|histone	0	comp93137_c0_seq6
			0	comp93137_c0_seq5
			1.13858e-169	comp93137_c0_seq4
			3.06064e-126	comp93137_c0_seq7
isotig00473|histone	16	isotig00473|histone	0	comp93137_c0_seq6
			0	comp93137_c0_seq5
			1.10759e-169	comp93137_c0_seq4
			5.74759e-129	comp93137_c0_seq7
isotig00474|zgc:171352	2	isotig00474|zgc:171352	0	comp91211_c0_seq2
			5.18128e-77	comp91211_c0_seq1
isotig00475|tau	17	isotig00475|tau	0	comp84993_c0_seq1
			0	comp93472_c1_seq1
			0	comp93472_c1_seq4
			3.53745e-153	comp93472_c0_seq2
isotig00476|tau	17	isotig00475|tau	0	comp93472_c1_seq1
			0	comp93472_c1_seq4
			1.30077e-177	comp84993_c0_seq1
			3.49353e-153	comp93472_c0_seq2
isotig00477|tau	19	isotig00475|tau	0	comp93472_c1_seq1
			0	comp93472_c1_seq4
			3.35778e-153	comp93472_c0_seq2
			5.68604e-144	comp93472_c1_seq2
isotig00478|tau	17	isotig00475|tau	0	comp93472_c1_seq1
			0	comp93472_c1_seq4
			0	comp84993_c0_seq1
			3.26595e-153	comp93472_c0_seq2
isotig00479|tau	17	isotig00475|tau	0	comp93472_c1_seq1
			0	comp93472_c1_seq4
			3.03837e-153	comp93472_c0_seq2
			3.46678e-146	comp93472_c1_seq2
isotig00480|sperm-activating	7	isotig01894|salivary	0	comp80489_c1_seq2
			0	comp80489_c1_seq1
			0	comp80489_c1_seq3
			3.34929e-179	comp85543_c0_seq1
isotig00481|sperm-activating	7	isotig01894|salivary	0	comp80489_c1_seq2
			0	comp80489_c1_seq1
			0	comp85543_c0_seq1
			0	comp80489_c1_seq3
isotig00482|sperm-activating	7	isotig01894|salivary	0	comp80489_c1_seq2
			0	comp80489_c1_seq1
			0	comp85543_c0_seq1
			0	comp80489_c1_seq3
isotig00483|sperm-activating	7	isotig01894|salivary	0	comp80489_c1_seq2
			0	comp80489_c1_seq1
			0	comp80489_c1_seq3
			3.87738e-172	comp85543_c0_seq1
isotig00484|protein	17	isotig00484|protein	0	comp80553_c1_seq1
			0	comp80553_c0_seq1
			0	comp96223_c1_seq7
			0	comp96223_c1_seq4
isotig00485|aldo	13	isotig00485|aldo	0	comp96223_c1_seq7
			0	comp96223_c1_seq4
			1.09111e-94	comp96223_c1_seq8
			1.09111e-94	comp96223_c1_seq6
isotig00486|aldo	12	isotig00485|aldo	0	comp96223_c1_seq7
			0	comp96223_c1_seq4
			1.08771e-94	comp96223_c1_seq8
			1.08771e-94	comp96223_c1_seq6
isotig00487|unknown	4	isotig00485|aldo	2.45535e-163	comp96223_c1_seq7
			2.45535e-163	comp96223_c1_seq4
			4.76934e-33	comp74283_c0_seq1
			1.19864e-21	comp96370_c3_seq7
isotig00488|thaumatin-like	12	isotig00488|thaumatin-like	0	comp92265_c2_seq1
			0	comp92265_c2_seq4
			9.54217e-168	comp84416_c0_seq1
			2.10924e-87	comp92265_c5_seq2
isotig00489|thaumatin-like	12	isotig00488|thaumatin-like	0	comp92265_c2_seq1
			0	comp92265_c2_seq4
[truncated: 27,844 more rows]

## Sheet: Reciprocal Blast vs HC DB
Query	# hits	Best recip hit	Expect	Hit (HC gene prediction DB P.abies 1.0)
contig00001|cell	0
contig00009|fiber	3	contig00009|fiber	0	MA_10429761g0010
			1.21376e-43	MA_10429894g0010
			3.05043e-32	MA_10435104g0010
contig00015|auxin	4	contig00015|auxin	0	MA_3443g0010
			6.69407e-170	MA_65113g0010
			1.47838e-108	MA_173063g0010
			9.97005e-92	MA_762051g0010
contig00019|40s	1	contig00019|40s	0	MA_10428487g0010
contig00026|60s	2	contig00026|60s	7.62749e-162	MA_10427098g0010
			1.68452e-100	MA_99845g0010
contig00027|hypothetical	0
contig00032|60s	2	isotig05211|60s	2.34307e-174	MA_3390g0010
			1.58574e-81	MA_776813g0010
contig00038|uncharacterized	1	contig00038|uncharacterized	1.99256e-99	MA_117528g0010
contig00044|endo-	13	contig00044|endo-	0	MA_216572g0010
			0	MA_697188g0010
			0	MA_14604g0010
			0	MA_128094g0010
contig00047|mate	1	contig00047|mate	1.77204e-60	MA_9582908g0010
contig00048|5-methyltetrahydropteroyltriglutamate-homocysteine	5	contig00048|5-methyltetrahydropteroyltriglutamate-homocysteine	0	MA_10090g0010
			0	MA_10427606g0010
			0	MA_35561g0010
			2.82496e-151	MA_903046g0010
contig00051|60s	4	contig00051|60s	6.14865e-169	MA_255231g0010
			2.14609e-168	MA_10429866g0020
			8.55431e-142	MA_10432200g0010
			6.16496e-112	MA_2231325g0010
contig00053|monodehydroascorbate	2	contig00054|monodehydroascorbate	4.93353e-80	MA_16624g0010
			1.16128e-62	MA_135894g0010
contig00054|monodehydroascorbate	2	contig00054|monodehydroascorbate	0	MA_16624g0010
			1.36551e-131	MA_135894g0010
contig00057|(1-4)-beta-mannan	12	contig00057|(1-4)-beta-mannan	0	MA_11130g0010
			0	MA_69814g0010
			0	MA_58990g0010
			0	MA_894609g0010
contig00072|---NA---	4	isotig01794|protein	7.85135e-47	MA_5486g0010
			2.40387e-34	MA_10436040g0020
			1.51701e-30	MA_8908510g0010
			1.51701e-30	MA_10436040g0010
contig00088|peroxidase-like	7	contig00088|peroxidase-like	0	MA_57932g0010
			2.11882e-162	MA_700796g0010
			3.15573e-84	MA_66200g0010
			3.15573e-84	MA_497337g0010
contig00101|uncharacterized	1	contig00101|uncharacterized	0	MA_44504g0020
contig00102|unknown	2	contig00102|unknown	0	MA_8982287g0010
			1.3287e-122	MA_73048g0010
contig00114|cell	1	isotig12894|---NA---	2.70602e-47	MA_6198238g0010
contig00123|protein	1	contig00123|protein	7.51353e-78	MA_10431634g0010
contig00125|14-3-3-like	7	contig00125|14-3-3-like	0	MA_177763g0010
			2.04246e-145	MA_14148g0010
			1.68249e-70	MA_62101g0010
			5.50009e-64	MA_31294g0010
contig00126|hypothetical	1	contig00126|hypothetical	1.51418e-23	MA_10430768g0010
contig00127|cysteine	0
contig00128|26s	2	contig00128|26s	0	MA_6277g0010
			1.41599e-131	MA_10434345g0010
contig00133|atp	1	contig00133|atp	6.83577e-54	MA_35925g0020
contig00134|protein	5	contig00134|protein	0	MA_121360g0010
			5.31301e-59	MA_10436362g0020
			8.4265e-44	MA_10436362g0030
			2.75464e-37	MA_40246g0010
contig00136|dehydrin-like	9	contig00136|dehydrin-like	0	MA_120345g0010
			0	MA_151075g0010
			0	MA_9972323g0010
			1.75502e-66	MA_130855g0010
contig00149|heterogeneous	0
contig00150|s-adenosyl-l-methionine:	1	contig00150|s-adenosyl-l-methionine:	2.04745e-34	MA_15892g0020
contig00153|nadh	0
contig00157|dirigent-like	2	contig00157|dirigent-like	1.75246e-111	MA_9538474g0010
			3.17413e-70	MA_46983g0010
contig00158|protein	1	contig00158|protein	2.89734e-135	MA_10436704g0010
contig00167|translationally	2	contig00167|translationally	0	MA_724304g0010
			5.00302e-80	MA_62989g0010
contig00170|protein	50	contig00170|protein	0	MA_10435699g0020
			0	MA_10435699g0010
			0	MA_8884419g0010
			8.1748e-179	MA_6887611g0010
contig00173|protein	1	contig00173|protein	3.24778e-160	MA_27408g0010
contig00175|protein	2	contig00175|protein	0	MA_19619g0010
			4.12906e-134	MA_29804g0010
contig00176|protein	2	contig00176|protein	9.69533e-141	MA_10427262g0010
			1.64907e-36	MA_114374g0010
contig00177|sinapyl	10	isotig05824|sinapyl	3.10721e-127	MA_10436231g0020
			4.61559e-106	MA_423264g0010
			4.61967e-87	MA_135525g0010
			4.61967e-87	MA_135446g0010
contig00180|gag-pol	8	isotig00286|pax-interacting	1.04312e-51	MA_291980g0010
			1.44996e-43	MA_1169616g0010
			1.44996e-43	MA_996579g0010
			2.62159e-40	MA_10382711g0010
contig00182|40s	2	contig00182|40s	1.0125e-165	MA_104137g0010
			8.90524e-97	MA_10430279g0010
contig00188|glyceraldehyde-3-phosphate	4	contig00188|glyceraldehyde-3-phosphate	0	MA_10426544g0010
			0	MA_34232g0010
			0	MA_10426544g0020
			7.38383e-107	MA_130835g0010
contig00191|protein	0
contig00193|40s	4	contig00193|40s	0	MA_124901g0010
			7.7434e-131	MA_31004g0010
			1.01077e-59	MA_136382g0010
			1.23137e-58	MA_9585873g0010
contig00213|binding	1	contig00213|binding	0	MA_107468g0010
contig00224|l24	3	contig00224|l24	0	MA_158811g0010
			0	MA_162587g0010
			4.05685e-178	MA_13141g0010
contig00228|6-phosphofructokinase	0
contig00230|rubber	3	contig00230|rubber	0	MA_10431316g0010
			8.23975e-35	MA_185096g0010
			2.52278e-22	MA_80193g0010
contig00252|aldehyde	0
contig00265|alpha-expansin	37	contig00265|alpha-expansin	0	MA_10425823g0010
			2.98543e-112	MA_8852959g0010
			1.65411e-77	MA_40671g0010
			1.54923e-71	MA_134592g0010
contig00268|protein	2	contig00268|protein	1.55954e-93	MA_76906g0010
			4.19593e-31	MA_35335g0010
contig00271|extensin-like	2	contig00271|extensin-like	0	MA_7183g0010
			0	MA_285833g0010
contig00279|heat	5	contig00279|heat	0	MA_12191g0010
			0	MA_10861g0010
			0	MA_10434030g0010
			1.39264e-91	MA_1478g0030
contig00283|vesicle-associated	3	contig00283|vesicle-associated	0	MA_94963g0010
			4.08392e-79	MA_174857g0010
			4.08753e-60	MA_85409g0010
contig00290|isoflavone	20	contig00293|phenylcoumaran	5.84688e-112	MA_152637g0010
			5.84688e-112	MA_1021120g0010
			6.67128e-105	MA_9275113g0010
			3.45581e-102	MA_17102g0020
contig00293|phenylcoumaran	28	contig00293|phenylcoumaran	0	MA_17102g0020
			0	MA_152637g0010
			0	MA_1021120g0010
			0	MA_419572g0010
contig00294|dienelactone	1	contig00294|dienelactone	5.17985e-140	MA_160002g0010
contig00300|protein	1	contig00303|nucleolar	3.7569e-153	MA_10434077g0010
contig00302|---NA---	1	contig00303|nucleolar	1.47549e-125	MA_10434077g0010
contig00303|nucleolar	1	contig00303|nucleolar	0	MA_10434077g0010
contig00304|protein	5	contig00304|protein	0	MA_630582g0010
			0	MA_124140g0010
			6.8281e-32	MA_115283g0010
			2.38324e-31	MA_101964g0010
contig00307|calmodulin	7	contig00307|calmodulin	6.58468e-175	MA_10429336g0010
			2.99737e-122	MA_15211g0010
			1.04619e-121	MA_18112g0010
			4.75807e-88	MA_66144g0010
contig00316|thaumatin-like	9	isotig05228|thaumatin-like	9.4752e-173	MA_6505g0010
			1.08303e-127	MA_3795g0010
			2.72671e-78	MA_189802g0010
			8.91365e-72	MA_8772866g0010
contig00319|usp	2	contig00319|usp	0	MA_11149g0010
			8.17916e-106	MA_10429928g0010
contig00320|histone	2	contig00320|histone	1.05754e-116	MA_102457g0010
			2.04514e-81	MA_6298g0010
contig00321|protein	6	contig00321|protein	0	MA_10428517g0020
			1.44573e-107	MA_87899g0010
			6.1474e-106	MA_392733g0010
			4.72611e-101	MA_321475g0010
contig00324|pre-rrna	0
contig00327|malate	2	isotig05053|malate	0	MA_10436068g0010
			1.90664e-124	MA_60954g0010
contig00329|phosphotransferase	0
contig00330|peroxidase	42	contig00330|peroxidase	0	MA_792979g0010
			0	MA_10432379g0020
			0	MA_66808g0010
			1.70877e-176	MA_38027g0010
contig00352|---NA---	1	NONE	7.20849e-21	MA_14431g0010
contig00368|3-deoxy-d-arabino-heptulosonate	4	isotig08102|2-dehydro-3-deoxyphosphoheptonate	1.99471e-137	MA_72126g0010
			8.49674e-98	MA_10436001g0020
			9.08002e-85	MA_54864g0010
			9.08804e-66	MA_10437122g0020
contig00389|zinc	3	contig00389|zinc	5.33359e-126	MA_10436556g0010
			1.4312e-120	MA_1077619g0010
			3.15243e-116	MA_9927625g0010
contig00394|glycine-rich	1	contig00394|glycine-rich	5.16448e-162	MA_10428777g0010
contig00405|protein	2	contig00405|protein	3.27098e-89	MA_21647g0010
			4.86315e-49	MA_73657g0010
contig00417|transcription	2	contig00417|transcription	4.7931e-93	MA_8576373g0010
			3.69471e-31	MA_71519g0020
contig00419|isoflavone	20	isotig05199|isoflavone	2.24565e-117	MA_10427553g0010
			4.6368e-88	MA_7341067g0010
			2.40192e-85	MA_152637g0010
			2.40192e-85	MA_1021120g0010
contig00423|superoxide	1	contig00423|superoxide	0	MA_10431443g0010
contig00445|serine	0
contig00454|40s	0
contig00478|lipid	3	contig00478|lipid	0	MA_8872g0010
			8.90811e-23	MA_566096g0010
			3.78783e-21	MA_591608g0010
contig00509|isoflavone	18	contig00293|phenylcoumaran	1.3906e-75	MA_17102g0020
			8.77567e-72	MA_9275113g0010
			1.93297e-67	MA_152637g0010
			1.93297e-67	MA_1021120g0010
contig00522|unknown	0
contig00549|---NA---	0
contig00684|protein	1	contig00684|protein	0	MA_12242g0010
contig00711|serine-type	0
contig00713|14-3-3-like	50	isotig05436|protein	2.9053e-115	MA_62101g0010
			6.41067e-73	MA_47061g0010
			3.32081e-70	MA_10326002g0010
			3.11023e-64	MA_10071632g0010
contig00729|aspartate-trna	0
isotig00001|beta-	0
isotig00002|unknown	0
isotig00003|unknown	0
isotig00004|unknown	0
isotig00005|unknown	0
isotig00006|unknown	0
isotig00007|beta-	0
isotig00008|unknown	0
isotig00009|unknown	0
isotig00010|unknown	0
isotig00011|beta-	0
isotig00012|unknown	0
isotig00013|unknown	0
isotig00014|unknown	0
isotig00015|unknown	0
isotig00016|unknown	0
isotig00017|phosphate	0
isotig00018|beta-	0
isotig00019|protein	0
isotig00020|unknown	0
isotig00021|unknown	0
isotig00022|troponin	0
isotig00023|minichromosome	0
isotig00024|non-specific	15	isotig08141|yd	1.48472e-89	MA_4910225g0010
			3.06294e-79	MA_10384295g0010
			1.58664e-76	MA_291980g0010
			2.20547e-68	MA_1169616g0010
isotig00025|non-specific	15	isotig08141|yd	1.4713e-89	MA_4910225g0010
			3.03525e-79	MA_10384295g0010
			1.5723e-76	MA_291980g0010
			2.18553e-68	MA_1169616g0010
isotig00026|non-specific	15	isotig08141|yd	1.35722e-89	MA_4910225g0010
			2.79991e-79	MA_10384295g0010
			1.45039e-76	MA_291980g0010
			2.01607e-68	MA_1169616g0010
isotig00027|non-specific	15	isotig08141|yd	4.95967e-89	MA_4910225g0010
			6.89404e-81	MA_291980g0010
			2.93142e-79	MA_10384295g0010
			9.58287e-73	MA_1169616g0010
isotig00028|non-specific	15	isotig08141|yd	1.39413e-89	MA_4910225g0010
			2.87605e-79	MA_10384295g0010
			1.48983e-76	MA_291980g0010
			2.07089e-68	MA_1169616g0010
isotig00029|non-specific	15	isotig08141|yd	3.69143e-90	MA_4910225g0010
			7.61532e-80	MA_10384295g0010
			3.03278e-72	MA_291980g0010
			4.21564e-64	MA_1169616g0010
isotig00030|non-specific	15	isotig08141|yd	3.43187e-90	MA_4910225g0010
			7.07987e-80	MA_10384295g0010
			2.81954e-72	MA_291980g0010
			3.91922e-64	MA_1169616g0010
isotig00031|non-specific	15	isotig08141|yd	1.19952e-89	MA_4910225g0010
			2.47458e-79	MA_10384295g0010
			1.28186e-76	MA_291980g0010
			1.78182e-68	MA_1169616g0010
isotig00032|non-specific	14	isotig08141|yd	2.48289e-90	MA_4910225g0010
			5.12214e-80	MA_10384295g0010
			6.24555e-60	MA_9068901g0010
			3.23528e-57	MA_7999996g0010
isotig00033|unknown	0
isotig00034|dnaj	0
isotig00035|unknown	0
isotig00036|elongation	7	isotig00054|elongation	0	MA_434977g0010
			0	MA_1031067g0010
			0	MA_1039759g0010
			7.23504e-161	MA_642627g0010
isotig00037|elongation	7	isotig00054|elongation	0	MA_434977g0010
			0	MA_1031067g0010
			0	MA_1039759g0010
			7.23504e-161	MA_642627g0010
isotig00038|elongation	7	isotig00054|elongation	0	MA_434977g0010
			0	MA_1031067g0010
			0	MA_1039759g0010
			7.23872e-161	MA_642627g0010
isotig00039|elongation	7	isotig00054|elongation	0	MA_434977g0010
			0	MA_1031067g0010
			0	MA_1039759g0010
			7.23872e-161	MA_642627g0010
isotig00040|elongation	7	isotig00054|elongation	0	MA_434977g0010
			0	MA_1031067g0010
			0	MA_1039759g0010
			7.23136e-161	MA_642627g0010
isotig00041|elongation	7	isotig00054|elongation	0	MA_434977g0010
			0	MA_1031067g0010
			0	MA_1039759g0010
			7.22768e-161	MA_642627g0010
isotig00042|elongation	7	isotig00054|elongation	0	MA_434977g0010
			0	MA_1031067g0010
			0	MA_1039759g0010
			7.23504e-161	MA_642627g0010
isotig00043|elongation	7	isotig00054|elongation	0	MA_434977g0010
			0	MA_1031067g0010
			0	MA_1039759g0010
			7.23136e-161	MA_642627g0010
isotig00044|elongation	7	isotig00054|elongation	0	MA_434977g0010
			0	MA_1031067g0010
			0	MA_1039759g0010
			8.01114e-161	MA_642627g0010
isotig00045|elongation	7	isotig00054|elongation	0	MA_434977g0010
			0	MA_1031067g0010
			0	MA_1039759g0010
			6.7863e-161	MA_642627g0010
isotig00046|elongation	7	isotig00054|elongation	0	MA_434977g0010
			0	MA_1031067g0010
			0	MA_1039759g0010
			6.78998e-161	MA_642627g0010
isotig00047|elongation	7	isotig00054|elongation	0	MA_434977g0010
			0	MA_1031067g0010
			0	MA_1039759g0010
			6.78262e-161	MA_642627g0010
isotig00048|elongation	7	isotig00054|elongation	0	MA_434977g0010
			0	MA_1031067g0010
			0	MA_1039759g0010
			6.7863e-161	MA_642627g0010
isotig00049|elongation	7	isotig00054|elongation	0	MA_434977g0010
			0	MA_1031067g0010
			0	MA_1039759g0010
			6.78262e-161	MA_642627g0010
isotig00050|elongation	7	isotig00054|elongation	0	MA_434977g0010
			0	MA_1031067g0010
			0	MA_1039759g0010
			6.7863e-161	MA_642627g0010
isotig00051|elongation	7	isotig00054|elongation	0	MA_434977g0010
			0	MA_1031067g0010
			0	MA_1039759g0010
			6.77894e-161	MA_642627g0010
isotig00052|elongation	7	isotig00054|elongation	0	MA_434977g0010
			0	MA_1031067g0010
			0	MA_1039759g0010
			6.78262e-161	MA_642627g0010
isotig00053|elongation	8	isotig00054|elongation	0	MA_434977g0010
			0	MA_1031067g0010
			0	MA_1039759g0010
			7.31964e-161	MA_642627g0010
isotig00054|elongation	7	isotig00054|elongation	0	MA_434977g0010
			0	MA_1031067g0010
			0	MA_1039759g0010
			6.12054e-161	MA_642627g0010
isotig00055|elongation	7	isotig00054|elongation	0	MA_434977g0010
			0	MA_1031067g0010
			0	MA_1039759g0010
			5.43639e-161	MA_642627g0010
isotig00056|predicted	0
isotig00057|hypothetical	0
isotig00058|hypothetical	0
isotig00059|hypothetical	0
isotig00060|---NA---	0
isotig00061|---NA---	0
isotig00062|conserved	0
isotig00063|---NA---	0
isotig00064|---NA---	0
isotig00065|aquaporin	15	isotig00070|aquaporin	0	MA_3650g0010
			1.67828e-135	MA_671655g0010
			3.46836e-87	MA_72253g0010
			6.27095e-84	MA_11327g0010
isotig00066|aquaporin	15	isotig00070|aquaporin	0	MA_3650g0010
			1.67948e-135	MA_671655g0010
			3.47085e-87	MA_72253g0010
			6.27545e-84	MA_11327g0010
isotig00067|aquaporin	15	isotig00070|aquaporin	0	MA_3650g0010
			1.64093e-135	MA_671655g0010
			3.39118e-87	MA_72253g0010
			6.13139e-84	MA_11327g0010
isotig00068|aquaporin	15	isotig00070|aquaporin	0	MA_3650g0010
			1.64213e-135	MA_671655g0010
			3.39367e-87	MA_72253g0010
			6.13589e-84	MA_11327g0010
isotig00069|aquaporin	15	isotig00070|aquaporin	0	MA_3650g0010
			1.50961e-135	MA_671655g0010
			3.11978e-87	MA_72253g0010
			5.6407e-84	MA_11327g0010
isotig00070|aquaporin	15	isotig00070|aquaporin	0	MA_3650g0010
			1.47226e-135	MA_671655g0010
			3.0426e-87	MA_72253g0010
			5.50115e-84	MA_11327g0010
isotig00071|heat	12	isotig00075|heat	0	MA_10426614g0010
			0	MA_24774g0010
			6.00413e-165	MA_10291578g0010
			3.32373e-149	MA_10425897g0010
isotig00072|heat	12	isotig00075|heat	0	MA_10426614g0010
			0	MA_24774g0010
			5.9983e-165	MA_10291578g0010
			3.3205e-149	MA_10425897g0010
isotig00073|heat	12	isotig00075|heat	0	MA_10426614g0010
			0	MA_24774g0010
			5.77073e-165	MA_10291578g0010
			3.19452e-149	MA_10425897g0010
isotig00074|chaperone	12	isotig00076|chaperone	0	MA_24774g0010
			0	MA_10426614g0010
			5.51303e-146	MA_10291578g0010
			1.80381e-120	MA_10425897g0010
isotig00075|heat	12	isotig00075|heat	0	MA_10426614g0010
			0	MA_24774g0010
			4.88966e-165	MA_10291578g0010
			2.70679e-149	MA_10425897g0010
isotig00076|chaperone	12	isotig00076|chaperone	0	MA_24774g0010
			0	MA_10426614g0010
			4.63118e-146	MA_10291578g0010
			1.51528e-120	MA_10425897g0010
isotig00077|developmental	0
isotig00078|developmental	0
isotig00079|ci	12	isotig00075|heat	2.24566e-105	MA_10426614g0010
			6.02595e-100	MA_24774g0010
			1.97163e-74	MA_10291578g0010
			1.16534e-64	MA_10426614g0020
isotig00080|developmental	0
isotig00081|developmental	0
isotig00082|ci	12	isotig00075|heat	1.79303e-105	MA_10426614g0010
			4.81137e-100	MA_24774g0010
			1.57424e-74	MA_10291578g0010
			9.30456e-65	MA_10426614g0020
isotig00083|unknown	0
isotig00084|---NA---	0
isotig00085|s-adenosylmethionine	4	isotig00092|s-adenosylmethionine	0	MA_197296g0010
			0	MA_141759g0010
			0	MA_58651g0010
			3.23816e-177	MA_10435775g0010
isotig00086|s-adenosylmethionine	4	isotig00092|s-adenosylmethionine	0	MA_197296g0010
			0	MA_141759g0010
			0	MA_58651g0010
			3.23816e-177	MA_10435775g0010
isotig00087|s-adenosylmethionine	4	isotig00092|s-adenosylmethionine	0	MA_197296g0010
			0	MA_141759g0010
			0	MA_58651g0010
			1.65063e-167	MA_10435775g0010
isotig00088|s-adenosylmethionine	4	isotig00092|s-adenosylmethionine	0	MA_197296g0010
			0	MA_141759g0010
			0	MA_58651g0010
			1.35492e-168	MA_10435775g0010
isotig00089|s-adenosylmethionine	4	isotig00092|s-adenosylmethionine	0	MA_197296g0010
			0	MA_141759g0010
			0	MA_58651g0010
			1.46545e-167	MA_10435775g0010
isotig00090|s-adenosylmethionine	4	isotig00092|s-adenosylmethionine	0	MA_197296g0010
			0	MA_141759g0010
			0	MA_58651g0010
			1.20292e-168	MA_10435775g0010
isotig00091|s-adenosylmethionine	4	isotig00092|s-adenosylmethionine	0	MA_197296g0010
			0	MA_141759g0010
			0	MA_58651g0010
			2.83551e-170	MA_10435775g0010
isotig00092|s-adenosylmethionine	4	isotig00092|s-adenosylmethionine	0	MA_197296g0010
			0	MA_141759g0010
			0	MA_58651g0010
			2.32753e-171	MA_10435775g0010
isotig00093|s-adenosylmethionine	4	isotig00092|s-adenosylmethionine	0	MA_197296g0010
			0	MA_141759g0010
			0	MA_58651g0010
			2.83334e-170	MA_10435775g0010
isotig00094|s-adenosylmethionine	4	isotig00092|s-adenosylmethionine	0	MA_197296g0010
			0	MA_141759g0010
			0	MA_58651g0010
			2.32574e-171	MA_10435775g0010
isotig00095|s-adenosylmethionine	4	isotig00092|s-adenosylmethionine	0	MA_197296g0010
			0	MA_141759g0010
			0	MA_58651g0010
			1.43954e-167	MA_10435775g0010
isotig00096|s-adenosylmethionine	4	isotig00092|s-adenosylmethionine	0	MA_197296g0010
			0	MA_141759g0010
			0	MA_58651g0010
			6.14026e-166	MA_10435775g0010
isotig00097|s-adenosylmethionine	4	isotig00092|s-adenosylmethionine	0	MA_197296g0010
			0	MA_141759g0010
			0	MA_58651g0010
			1.18165e-168	MA_10435775g0010
isotig00098|s-adenosylmethionine	4	isotig00092|s-adenosylmethionine	0	MA_197296g0010
			0	MA_141759g0010
			0	MA_58651g0010
			1.44405e-167	MA_10435775g0010
isotig00099|s-adenosyl	22	isotig00092|s-adenosylmethionine	0	MA_197296g0010
			0	MA_141759g0010
			0	MA_58651g0010
			1.73043e-177	MA_10435775g0010
isotig00100|allene	3	isotig00104|cysteine	0	MA_4477g0010
			0	MA_56386g0010
			0	MA_137604g0010
isotig00101|allene	3	isotig00104|cysteine	0	MA_4477g0010
			0	MA_56386g0010
			0	MA_137604g0010
isotig00102|allene	3	isotig00104|cysteine	0	MA_4477g0010
			0	MA_56386g0010
			0	MA_137604g0010
isotig00103|cysteine	1	isotig00104|cysteine	0	MA_4477g0010
isotig00104|cysteine	1	isotig00104|cysteine	0	MA_4477g0010
isotig00105|cysteine	1	isotig00104|cysteine	0	MA_4477g0010
isotig00106|cysteine	1	isotig00104|cysteine	0	MA_4477g0010
isotig00107|cysteine	1	isotig00104|cysteine	0	MA_4477g0010
isotig00108|cysteine	1	isotig00104|cysteine	0	MA_4477g0010
isotig00109|allene	3	isotig00123|allene	0	MA_56386g0010
			0	MA_137604g0010
			0	MA_4477g0010
isotig00110|allene	3	isotig00123|allene	0	MA_56386g0010
			0	MA_137604g0010
			0	MA_4477g0010
isotig00111|cysteine	2	isotig00104|cysteine	0	MA_4477g0010
			5.06001e-103	MA_10433318g0010
isotig00112|allene	3	isotig00123|allene	0	MA_56386g0010
			0	MA_137604g0010
			1.61282e-179	MA_4477g0010
isotig00113|cysteine	2	isotig00104|cysteine	0	MA_4477g0010
			5.10498e-103	MA_10433318g0010
isotig00114|cysteine	2	isotig00104|cysteine	0	MA_4477g0010
			5.12297e-103	MA_10433318g0010
isotig00115|cysteine	1	isotig00104|cysteine	0	MA_4477g0010
isotig00116|cysteine	1	isotig00104|cysteine	0	MA_4477g0010
isotig00117|cysteine	1	isotig00104|cysteine	0	MA_4477g0010
isotig00118|cysteine	1	isotig00104|cysteine	0	MA_4477g0010
isotig00119|cysteine	1	isotig00104|cysteine	1.12615e-179	MA_4477g0010
isotig00120|cysteine	1	isotig00104|cysteine	1.1223e-179	MA_4477g0010
isotig00121|allene	3	isotig00123|allene	0	MA_56386g0010
			0	MA_137604g0010
			4.27507e-161	MA_4477g0010
isotig00122|allene	3	isotig00123|allene	0	MA_56386g0010
			0	MA_137604g0010
			4.31571e-142	MA_4477g0010
isotig00123|allene	3	isotig00123|allene	0	MA_56386g0010
			0	MA_137604g0010
			1.72459e-134	MA_4477g0010
isotig00124|cysteine	2	isotig00104|cysteine	0	MA_4477g0010
			4.38984e-103	MA_10433318g0010
isotig00125|cysteine	2	isotig00104|cysteine	0	MA_4477g0010
			4.43481e-103	MA_10433318g0010
isotig00126|cysteine	2	isotig00104|cysteine	1.27125e-179	MA_4477g0010
			4.4528e-103	MA_10433318g0010
isotig00127|cysteine	1	isotig00104|cysteine	2.87951e-161	MA_4477g0010
isotig00128|cysteine	1	isotig00104|cysteine	2.86846e-161	MA_4477g0010
isotig00129|cysteine	1	isotig00104|cysteine	2.91891e-142	MA_4477g0010
isotig00130|cysteine	1	isotig00104|cysteine	2.90785e-142	MA_4477g0010
isotig00131|cysteine	1	isotig00104|cysteine	1.16832e-134	MA_4477g0010
isotig00132|cysteine	1	isotig00104|cysteine	1.16392e-134	MA_4477g0010
isotig00133|cysteine	2	isotig00104|cysteine	3.2956e-161	MA_4477g0010
			4.02552e-103	MA_10433318g0010
isotig00134|60s	2	isotig00104|cysteine	3.33537e-142	MA_4477g0010
			4.07049e-103	MA_10433318g0010
isotig00135|60s	2	isotig00104|cysteine	1.33417e-134	MA_4477g0010
			4.08848e-103	MA_10433318g0010
isotig00136|allene	2	isotig00136|allene	0	MA_137604g0010
			0	MA_56386g0010
isotig00137|unknown	20	isotig00952|tpr	0	MA_10427724g0020
			0	MA_10427724g0030
			0	MA_10427345g0010
			0	MA_12320g0010
isotig00138|unknown	20	isotig00952|tpr	0	MA_10427724g0020
			0	MA_10427724g0030
			0	MA_10427345g0010
			0	MA_12320g0010
isotig00139|hypothetical	18	isotig00952|tpr	0	MA_10427724g0020
			0	MA_10427724g0030
			0	MA_10427345g0010
			0	MA_12320g0010
isotig00140|unknown	20	isotig00952|tpr	0	MA_10427724g0020
			0	MA_10427724g0030
			0	MA_10427345g0010
			0	MA_12320g0010
isotig00141|hypothetical	18	isotig00952|tpr	0	MA_10427724g0020
			0	MA_10427724g0030
			0	MA_10427345g0010
			0	MA_12320g0010
isotig00142|hypothetical	18	isotig00952|tpr	0	MA_10427724g0020
			0	MA_10427724g0030
			0	MA_10427345g0010
			0	MA_12320g0010
isotig00143|hypothetical	18	isotig00952|tpr	0	MA_10427724g0020
			0	MA_10427724g0030
			0	MA_10427345g0010
			0	MA_12320g0010
isotig00144|hypothetical	18	isotig00952|tpr	0	MA_10427724g0020
			0	MA_10427724g0030
			0	MA_10427345g0010
			0	MA_12320g0010
isotig00145|unknown	20	isotig00952|tpr	0	MA_10427724g0020
			0	MA_10427724g0030
			0	MA_10427345g0010
			0	MA_12320g0010
isotig00146|hypothetical	18	isotig00952|tpr	0	MA_10427724g0020
			0	MA_10427724g0030
			0	MA_10427345g0010
			0	MA_12320g0010
isotig00147|hypothetical	18	isotig00952|tpr	0	MA_10427724g0020
			0	MA_10427724g0030
			0	MA_10427345g0010
			0	MA_12320g0010
isotig00148|hypothetical	18	isotig00952|tpr	0	MA_10427724g0020
			0	MA_10427724g0030
			0	MA_10427345g0010
			0	MA_12320g0010
isotig00149|hypothetical	18	isotig00952|tpr	0	MA_10427724g0020
			0	MA_10427724g0030
			0	MA_10427345g0010
			0	MA_12320g0010
isotig00150|hypothetical	18	isotig00952|tpr	0	MA_10427724g0020
			0	MA_10427724g0030
			0	MA_10427345g0010
			0	MA_12320g0010
isotig00151|hypothetical	18	isotig00952|tpr	0	MA_10427724g0020
			0	MA_10427724g0030
			0	MA_10427345g0010
			0	MA_12320g0010
isotig00152|PREDICTED:	18	isotig00952|tpr	0	MA_10427724g0020
			0	MA_10427724g0030
			0	MA_10427345g0010
			0	MA_12320g0010
isotig00153|hypothetical	18	isotig00952|tpr	0	MA_10427724g0020
			0	MA_10427724g0030
			0	MA_10427345g0010
			0	MA_12320g0010
isotig00154|hypothetical	18	isotig00952|tpr	0	MA_10427724g0020
			0	MA_10427724g0030
			0	MA_10427345g0010
			0	MA_12320g0010
isotig00155|hypothetical	18	isotig00952|tpr	0	MA_10427724g0020
			0	MA_10427724g0030
			0	MA_10427345g0010
			0	MA_12320g0010
isotig00156|---NA---	18	isotig00952|tpr	0	MA_10427724g0020
			0	MA_10427724g0030
			0	MA_10427345g0010
			0	MA_12320g0010
isotig00157|hypothetical	18	isotig00952|tpr	0	MA_10427724g0020
			0	MA_10427724g0030
			0	MA_10427345g0010
			0	MA_12320g0010
isotig00158|PREDICTED:	18	isotig00952|tpr	0	MA_10427724g0020
			0	MA_10427724g0030
			0	MA_10427345g0010
			0	MA_12320g0010
isotig00159|hypothetical	18	isotig00952|tpr	0	MA_10427724g0020
			0	MA_10427724g0030
			0	MA_10427345g0010
			0	MA_12320g0010
isotig00160|PREDICTED:	18	isotig00952|tpr	0	MA_10427724g0020
			0	MA_10427724g0030
			0	MA_10427345g0010
			0	MA_12320g0010
isotig00161|---NA---	18	isotig00952|tpr	0	MA_10427724g0020
			0	MA_10427724g0030
			0	MA_10427345g0010
			0	MA_12320g0010
isotig00162|---NA---	18	isotig00952|tpr	0	MA_10427724g0020
			0	MA_10427724g0030
			0	MA_10427345g0010
			0	MA_12320g0010
isotig00163|---NA---	18	isotig00952|tpr	0	MA_10427724g0020
			0	MA_10427724g0030
			0	MA_10427345g0010
			0	MA_12320g0010
isotig00164|---NA---	18	isotig00952|tpr	0	MA_10427724g0020
			0	MA_10427724g0030
			0	MA_10427345g0010
			0	MA_12320g0010
isotig00165|in	2	isotig00165|in	6.14808e-123	MA_8925523g0010
			8.01113e-90	MA_135443g0010
isotig00166|permease	0
isotig00167|dehydrin	14	isotig00531|dehydrin	6.65686e-139	MA_130855g0010
			9.26135e-112	MA_5925983g0010
			9.26135e-112	MA_474985g0010
			4.49328e-103	MA_65580g0010
isotig00168|dehydrin	14	isotig00531|dehydrin	6.65686e-139	MA_130855g0010
			9.26135e-112	MA_5925983g0010
			9.26135e-112	MA_474985g0010
			4.49328e-103	MA_65580g0010
isotig00169|dehydrin	14	isotig00531|dehydrin	6.55024e-139	MA_130855g0010
			9.11302e-112	MA_5925983g0010
			9.11302e-112	MA_474985g0010
			4.42132e-103	MA_65580g0010
isotig00170|dehydrin	14	isotig00531|dehydrin	6.55024e-139	MA_130855g0010
			9.11302e-112	MA_5925983g0010
			9.11302e-112	MA_474985g0010
			4.42132e-103	MA_65580g0010
isotig00171|dehydrin	14	isotig00531|dehydrin	6.96338e-139	MA_130855g0010
			9.6878e-112	MA_5925983g0010
			9.6878e-112	MA_474985g0010
			4.70018e-103	MA_65580g0010
isotig00172|dehydrin	14	isotig00531|dehydrin	6.96338e-139	MA_130855g0010
			9.6878e-112	MA_5925983g0010
			9.6878e-112	MA_474985g0010
			4.70018e-103	MA_65580g0010
isotig00173|dehydrin	14	isotig00531|dehydrin	6.96338e-139	MA_130855g0010
			9.6878e-112	MA_5925983g0010
			9.6878e-112	MA_474985g0010
			4.70018e-103	MA_65580g0010
isotig00174|dehydrin	14	isotig00531|dehydrin	6.96338e-139	MA_130855g0010
			9.6878e-112	MA_5925983g0010
			9.6878e-112	MA_474985g0010
			4.70018e-103	MA_65580g0010
isotig00175|dehydrin	13	isotig00531|dehydrin	3.2723e-136	MA_130855g0010
			3.73699e-110	MA_5925983g0010
			4.55258e-109	MA_474985g0010
			4.2639e-103	MA_65580g0010
isotig00176|dehydrin	10	isotig00174|dehydrin	3.41745e-90	MA_8320994g0010
			2.46073e-79	MA_474985g0010
			4.16699e-70	MA_130855g0010
			1.04726e-58	MA_5925983g0010
isotig00177|dehydrin	10	isotig00174|dehydrin	3.34055e-90	MA_8320994g0010
			2.40536e-79	MA_474985g0010
			4.07322e-70	MA_130855g0010
			1.02369e-58	MA_5925983g0010
isotig00178|dehydrin	10	isotig00174|dehydrin	1.8333e-90	MA_8320994g0010
			1.32006e-79	MA_474985g0010
			2.23538e-70	MA_130855g0010
			6.84413e-58	MA_5925983g0010
isotig00179|ubiquitin	6	isotig07400|abi3-interacting	0	MA_58118g0010
			4.66185e-134	MA_11394g0010
			1.25095e-128	MA_10435809g0010
			7.90131e-106	MA_54545g0010
isotig00180|voltage-gated	6	isotig00183|voltage-gated	0	MA_10435809g0010
			0	MA_10166910g0010
			3.43617e-180	MA_11394g0010
			8.09539e-144	MA_58118g0010
isotig00181|abi3-interacting	6	isotig00183|voltage-gated	2.64738e-175	MA_11394g0010
			1.67068e-171	MA_10435809g0010
			8.11272e-144	MA_58118g0010
			8.66964e-131	MA_10166910g0010
isotig00182|ubiquitin	6	isotig07400|abi3-interacting	0	MA_58118g0010
			3.51129e-135	MA_11394g0010
			7.73413e-131	MA_10435809g0010
			5.95125e-107	MA_54545g0010
isotig00183|voltage-gated	6	isotig00183|voltage-gated	0	MA_10435809g0010
			0	MA_10166910g0010
			2.58265e-180	MA_11394g0010
			6.08454e-144	MA_58118g0010
isotig00184|abi3-interacting	6	isotig00183|voltage-gated	4.25512e-177	MA_11394g0010
			9.37253e-173	MA_10435809g0010
			1.30395e-145	MA_58118g0010
			5.92517e-131	MA_10166910g0010
isotig00185|abi3-interacting	6	isotig00183|voltage-gated	2.07313e-174	MA_11394g0010
			5.56297e-169	MA_10435809g0010
			1.0067e-146	MA_58118g0010
			3.51683e-127	MA_10166910g0010
isotig00186|ubiquitin	6	isotig07400|abi3-interacting	1.54736e-156	MA_58118g0010
			1.44924e-150	MA_11394g0010
			5.77157e-143	MA_10435809g0010
			2.01626e-123	MA_54545g0010
isotig00187|---NA---	4	isotig00183|voltage-gated	1.76533e-38	MA_11394g0010
			9.14463e-36	MA_58118g0010
			1.11404e-34	MA_10435809g0010
			4.73704e-33	MA_54545g0010
isotig00188|auxin-repressed	3	isotig00192|auxin-repressed	0	MA_8999561g0010
			1.59377e-89	MA_192059g0010
			1.82331e-25	MA_10268080g0010
isotig00189|auxin-repressed	3	isotig00192|auxin-repressed	0	MA_8999561g0010
			1.58035e-89	MA_192059g0010
			1.80796e-25	MA_10268080g0010
isotig00190|auxin-repressed	3	isotig00192|auxin-repressed	0	MA_8999561g0010
			1.58202e-89	MA_192059g0010
			1.80988e-25	MA_10268080g0010
isotig00191|auxin-repressed	3	isotig00192|auxin-repressed	0	MA_8999561g0010
			1.57867e-89	MA_192059g0010
			1.80604e-25	MA_10268080g0010
isotig00192|auxin-repressed	3	isotig00192|auxin-repressed	0	MA_8999561g0010
			1.54679e-89	MA_192059g0010
			1.76957e-25	MA_10268080g0010
isotig00193|20s	0
isotig00194|protein	3	isotig00192|auxin-repressed	0	MA_8999561g0010
			8.37628e-68	MA_192059g0010
			1.84826e-25	MA_10268080g0010
isotig00195|sequence-specific	1	isotig00199|sequence-specific	3.20483e-33	MA_38676g0010
isotig00196|sequence-specific	1	isotig00199|sequence-specific	3.16628e-33	MA_38676g0010
isotig00197|sequence-specific	1	isotig00199|sequence-specific	3.1711e-33	MA_38676g0010
isotig00198|sequence-specific	1	isotig00199|sequence-specific	3.16146e-33	MA_38676g0010
isotig00199|sequence-specific	1	isotig00199|sequence-specific	3.07807e-33	MA_38676g0010
isotig00200|tau	39	isotig00206|tau	0	MA_2168g0030
			0	MA_90778g0010
			0	MA_35736g0010
			0	MA_10434037g0020
isotig00201|tau	39	isotig00206|tau	0	MA_2168g0030
			0	MA_90778g0010
			0	MA_35736g0010
			0	MA_10434037g0020
isotig00202|tau	39	isotig00206|tau	0	MA_2168g0030
			0	MA_90778g0010
			0	MA_35736g0010
			0	MA_10434037g0020
isotig00203|tau	39	isotig00206|tau	0	MA_2168g0030
			0	MA_90778g0010
			0	MA_35736g0010
			0	MA_10434037g0020
isotig00204|tau	39	isotig00206|tau	0	MA_2168g0030
			0	MA_90778g0010
			0	MA_35736g0010
			0	MA_10434037g0020
isotig00205|tau	39	isotig00206|tau	0	MA_2168g0030
			0	MA_90778g0010
			0	MA_35736g0010
			0	MA_10434037g0020
isotig00206|tau	39	isotig00206|tau	0	MA_2168g0030
			0	MA_90778g0010
			0	MA_35736g0010
			0	MA_113586g0010
isotig00207|stomatin-like	1	isotig00207|stomatin-like	2.05656e-149	MA_323775g0010
isotig00208|tau	19	isotig00206|tau	3.68791e-100	MA_2168g0030
			3.68791e-100	MA_323775g0010
			5.47334e-98	MA_1033844g0010
			5.47334e-98	MA_1038873g0010
isotig00209|stress	4	isotig00222|stress	0	MA_10435501g0030
			0	MA_10435501g0010
			2.9544e-86	MA_8553031g0010
			3.37692e-41	MA_107783g0010
isotig00210|stress	4	isotig00222|stress	0	MA_10435501g0030
			0	MA_10435501g0010
			1.97635e-88	MA_8553031g0010
			1.98159e-31	MA_107783g0010
isotig00211|stress	4	isotig00222|stress	0	MA_10435501g0030
			0	MA_10435501g0010
			1.94774e-88	MA_8553031g0010
			1.9529e-31	MA_107783g0010
isotig00212|stress	4	isotig00222|stress	0	MA_10435501g0030
			0	MA_10435501g0010
			2.91193e-86	MA_8553031g0010
			3.32838e-41	MA_107783g0010
isotig00213|hydroxyproline-rich	4	isotig00229|stress	0	MA_10435501g0010
			0	MA_10435501g0030
			8.46408e-112	MA_8553031g0010
			4.69377e-58	MA_107783g0010
isotig00214|stress	4	isotig00222|stress	0	MA_10435501g0030
			0	MA_10435501g0010
			2.8452e-86	MA_8553031g0010
			3.25211e-41	MA_107783g0010
isotig00215|stress	4	isotig00222|stress	0	MA_10435501g0030
			0	MA_10435501g0010
			1.90277e-88	MA_8553031g0010
			1.90782e-31	MA_107783g0010
isotig00216|stress	4	isotig00222|stress	0	MA_10435501g0030
			0	MA_10435501g0010
			1.9416e-88	MA_8553031g0010
			1.94676e-31	MA_107783g0010
isotig00217|stress	4	isotig00222|stress	0	MA_10435501g0030
			0	MA_10435501g0010
			2.90283e-86	MA_8553031g0010
			3.31798e-41	MA_107783g0010
isotig00218|stress	4	isotig00222|stress	0	MA_10435501g0030
			0	MA_10435501g0010
			2.85733e-86	MA_8553031g0010
			3.26598e-41	MA_107783g0010
isotig00219|stress	4	isotig00222|stress	0	MA_10435501g0030
			0	MA_10435501g0010
			1.91095e-88	MA_8553031g0010
			1.91602e-31	MA_107783g0010
isotig00220|stress	4	isotig00222|stress	0	MA_10435501g0030
			0	MA_10435501g0010
			1.89664e-88	MA_8553031g0010
			1.90167e-31	MA_107783g0010
isotig00221|stress	4	isotig00222|stress	0	MA_10435501g0030
			0	MA_10435501g0010
			2.8361e-86	MA_8553031g0010
			3.24171e-41	MA_107783g0010
isotig00222|stress	4	isotig00222|stress	0	MA_10435501g0030
			0	MA_10435501g0010
			2.84216e-86	MA_8553031g0010
			3.24864e-41	MA_107783g0010
isotig00223|stress	4	isotig00222|stress	0	MA_10435501g0030
			0	MA_10435501g0010
			1.90073e-88	MA_8553031g0010
			1.90577e-31	MA_107783g0010
isotig00224|stress	4	isotig00229|stress	0	MA_10435501g0010
			0	MA_10435501g0030
			8.33429e-112	MA_8553031g0010
			4.62179e-58	MA_107783g0010
isotig00225|stress	4	isotig00229|stress	0	MA_10435501g0010
			0	MA_10435501g0030
			8.13033e-112	MA_8553031g0010
			4.50869e-58	MA_107783g0010
isotig00226|stress	4	isotig00229|stress	0	MA_10435501g0010
			0	MA_10435501g0030
			8.30648e-112	MA_8553031g0010
			4.60637e-58	MA_107783g0010
isotig00227|stress	4	isotig00229|stress	0	MA_10435501g0010
			0	MA_10435501g0030
			8.16742e-112	MA_8553031g0010
			4.52926e-58	MA_107783g0010
isotig00228|stress	4	isotig00229|stress	0	MA_10435501g0010
			0	MA_10435501g0030
			8.10252e-112	MA_8553031g0010
			4.49327e-58	MA_107783g0010
isotig00229|stress	4	isotig00229|stress	0	MA_10435501g0010
			0	MA_10435501g0030
			8.12106e-112	MA_8553031g0010
			4.50355e-58	MA_107783g0010
isotig00230|hydroxyproline-rich	2	isotig00222|stress	1.45925e-118	MA_10435501g0030
			7.09855e-53	MA_10435501g0010
isotig00231|hydroxyproline-rich	2	isotig00222|stress	1.4195e-118	MA_10435501g0030
			6.9052e-53	MA_10435501g0010
isotig00232|hydroxyproline-rich	2	isotig00222|stress	1.35704e-118	MA_10435501g0030
			6.60137e-53	MA_10435501g0010
isotig00233|hydroxyproline-rich	2	isotig00222|stress	1.41099e-118	MA_10435501g0030
			6.86377e-53	MA_10435501g0010
isotig00234|hydroxyproline-rich	2	isotig00222|stress	1.3684e-118	MA_10435501g0030
			6.65662e-53	MA_10435501g0010
isotig00235|hydroxyproline-rich	2	isotig00222|stress	1.34853e-118	MA_10435501g0030
			6.55994e-53	MA_10435501g0010
isotig00236|hydroxyproline-rich	2	isotig00222|stress	1.35421e-118	MA_10435501g0030
			6.58756e-53	MA_10435501g0010
isotig00237|ribosomal	13	isotig00237|ribosomal	0	MA_4122248g0010
			3.03422e-165	MA_10425925g0010
			8.70086e-147	MA_331201g0010
			4.23629e-62	MA_59717g0020
isotig00238|ribosomal	13	isotig00243|ribosomal	5.15085e-162	MA_10425925g0010
			9.95228e-146	MA_331201g0010
			2.50122e-134	MA_4122248g0010
			7.19149e-59	MA_59717g0020
isotig00239|ribosomal	13	isotig00243|ribosomal	4.82706e-156	MA_10425925g0010
			9.32666e-140	MA_331201g0010
			1.29643e-131	MA_4122248g0010
			3.05969e-57	MA_59717g0020
isotig00240|isoform	6	isotig00237|ribosomal	5.43332e-98	MA_4122248g0010
			1.36793e-48	MA_10425925g0010
			2.03018e-46	MA_331201g0010
			3.67065e-43	MA_10300796g0010
isotig00241|ribosomal	13	isotig00237|ribosomal	0	MA_4122248g0010
			1.48115e-165	MA_10425925g0010
			4.24733e-147	MA_331201g0010
			2.06795e-62	MA_59717g0020
isotig00242|ribosomal	13	isotig00237|ribosomal	0	MA_4122248g0010
			1.43602e-165	MA_10425925g0010
			4.1179e-147	MA_331201g0010
			2.00493e-62	MA_59717g0020
isotig00243|ribosomal	13	isotig00237|ribosomal	3.91272e-179	MA_4122248g0010
			1.45942e-165	MA_10425925g0010
			4.18501e-147	MA_331201g0010
			2.03761e-62	MA_59717g0020
isotig00244|gtt5	6	isotig00237|ribosomal	1.15302e-95	MA_4122248g0010
			5.60395e-49	MA_10425925g0010
			8.317e-47	MA_331201g0010
			1.50375e-43	MA_10300796g0010
isotig00245|gtt5	6	isotig00237|ribosomal	1.10461e-95	MA_4122248g0010
			5.36864e-49	MA_10425925g0010
			7.96776e-47	MA_331201g0010
			7.96776e-47	MA_10300796g0010
isotig00246|gtt5	6	isotig00237|ribosomal	5.85204e-93	MA_4122248g0010
			5.49065e-49	MA_10425925g0010
			8.14885e-47	MA_331201g0010
			8.14885e-47	MA_10300796g0010
isotig00247|---NA---	0
isotig00248|chalcone	12	isotig00252|chalcone	0	MA_10426264g0020
			0	MA_20764g0010
			0	MA_5735g0010
			0	MA_10434819g0010
isotig00249|chalcone	12	isotig00252|chalcone	0	MA_10426264g0020
			0	MA_20764g0010
			0	MA_5735g0010
			0	MA_10434819g0010
isotig00250|chalcone	12	isotig00252|chalcone	0	MA_10426264g0020
			0	MA_20764g0010
			0	MA_5735g0010
			0	MA_10434819g0010
isotig00251|chalcone	12	isotig00252|chalcone	0	MA_10426264g0020
			0	MA_20764g0010
			0	MA_5735g0010
			0	MA_10434819g0010
isotig00252|chalcone	12	isotig00252|chalcone	0	MA_10426264g0020
			0	MA_20764g0010
			0	MA_5735g0010
			0	MA_10434819g0010
isotig00253|chalcone	13	isotig00248|chalcone	0	MA_5735g0010
			0	MA_10426264g0020
			0	MA_20764g0010
			0	MA_6172876g0010
isotig00254|chalcone	13	isotig00252|chalcone	0	MA_10426264g0020
			0	MA_20764g0010
			0	MA_5735g0010
			0	MA_6172876g0010
isotig00255|chalcone	13	isotig00252|chalcone	0	MA_10426264g0020
			0	MA_20764g0010
			0	MA_5735g0010
			0	MA_6172876g0010
isotig00256|chalcone	13	isotig00252|chalcone	0	MA_10426264g0020
			0	MA_20764g0010
			0	MA_5735g0010
			0	MA_6172876g0010
isotig00257|chalcone	13	isotig00252|chalcone	0	MA_10426264g0020
			0	MA_20764g0010
			0	MA_5735g0010
			0	MA_6172876g0010
isotig00258|chalcone	12	isotig00248|chalcone	0	MA_5735g0010
			0	MA_10426264g0020
			0	MA_20764g0010
			0	MA_6172876g0010
isotig00259|chalcone	12	isotig00252|chalcone	0	MA_10426264g0020
			0	MA_5735g0010
			0	MA_20764g0010
			0	MA_6172876g0010
isotig00260|chalcone	12	isotig00252|chalcone	0	MA_10426264g0020
			0	MA_5735g0010
			0	MA_20764g0010
			0	MA_6172876g0010
isotig00261|chalcone	12	isotig00252|chalcone	0	MA_10426264g0020
			0	MA_5735g0010
			0	MA_20764g0010
			0	MA_6172876g0010
isotig00262|chalcone	12	isotig00252|chalcone	0	MA_10426264g0020
			0	MA_5735g0010
			0	MA_20764g0010
			0	MA_6172876g0010
isotig00263|tir-nbs-lrr	50	isotig00263|tir-nbs-lrr	0	MA_8740541g0010
			2.76101e-116	MA_687922g0010
			1.74393e-93	MA_10159942g0010
			1.63334e-87	MA_234040g0010
isotig00264|tir	50	isotig00270|cc-nbs-lrr	5.50063e-119	MA_76720g0010
			6.28731e-74	MA_8740541g0010
			3.05038e-65	MA_4945967g0010
			3.05038e-65	MA_4018194g0010
isotig00265|tir	50	isotig00270|cc-nbs-lrr	2.01053e-124	MA_76720g0010
			2.99181e-65	MA_8740541g0010
			2.99181e-65	MA_4945967g0010
			2.99181e-65	MA_4018194g0010
isotig00266|tir	50	isotig00270|cc-nbs-lrr	5.50063e-119	MA_76720g0010
			6.28731e-74	MA_8740541g0010
			3.05038e-65	MA_4945967g0010
			3.05038e-65	MA_4018194g0010
isotig00267|tir	50	isotig00270|cc-nbs-lrr	2.29258e-98	MA_76720g0010
			6.15185e-93	MA_8740541g0010
			2.61815e-72	MA_4018194g0010
			9.13823e-72	MA_4945967g0010
isotig00268|tir	50	isotig00270|cc-nbs-lrr	2.29258e-98	MA_76720g0010
			5.04975e-94	MA_8740541g0010
			2.61815e-72	MA_4018194g0010
			9.13823e-72	MA_4945967g0010
isotig00269|tir	50	isotig00270|cc-nbs-lrr	2.01053e-124	MA_76720g0010
			2.99181e-65	MA_8740541g0010
			2.99181e-65	MA_4945967g0010
			2.99181e-65	MA_4018194g0010
isotig00270|cc-nbs-lrr	50	isotig00270|cc-nbs-lrr	2.0075e-124	MA_76720g0010
			2.9873e-65	MA_4945967g0010
			2.9873e-65	MA_4018194g0010
			1.27023e-63	MA_159432g0010
isotig00271|tir	50	isotig00270|cc-nbs-lrr	2.29258e-98	MA_76720g0010
			6.15185e-93	MA_8740541g0010
			2.61815e-72	MA_4018194g0010
			9.13823e-72	MA_4945967g0010
isotig00272|tir	50	isotig00270|cc-nbs-lrr	2.29258e-98	MA_76720g0010
			5.04975e-94	MA_8740541g0010
			2.61815e-72	MA_4018194g0010
			9.13823e-72	MA_4945967g0010
isotig00273|tir	50	isotig00270|cc-nbs-lrr	2.28912e-98	MA_76720g0010
			3.18193e-90	MA_8740541g0010
			2.6142e-72	MA_4018194g0010
			9.12444e-72	MA_4945967g0010
isotig00274|mrna	15	isotig00280|mrna	3.538e-141	MA_10107355g0010
			2.91702e-47	MA_291980g0010
			4.32924e-45	MA_1169616g0010
			4.32924e-45	MA_996579g0010
isotig00275|mrna	15	isotig00280|mrna	3.538e-141	MA_10107355g0010
			2.91702e-47	MA_291980g0010
			4.32924e-45	MA_1169616g0010
			4.32924e-45	MA_996579g0010
isotig00276|caib	19	isotig00277|caib	2.02086e-143	MA_111912g0010
			1.11869e-127	MA_291980g0010
			9.19089e-110	MA_996579g0010
			3.90807e-108	MA_1169616g0010
isotig00277|caib	19	isotig00277|caib	2.02086e-143	MA_111912g0010
			1.11869e-127	MA_291980g0010
			9.19089e-110	MA_996579g0010
			3.90807e-108	MA_1169616g0010
isotig00278|unknown	19	isotig00277|caib	2.22884e-136	MA_111912g0010
			5.60155e-125	MA_291980g0010
			4.6021e-107	MA_996579g0010
			1.95686e-105	MA_1169616g0010
isotig00279|mrna	16	isotig00280|mrna	1.58441e-151	MA_10107355g0010
			2.69491e-47	MA_291980g0010
			3.9996e-45	MA_1169616g0010
			3.9996e-45	MA_996579g0010
isotig00280|mrna	16	isotig00280|mrna	1.58441e-151	MA_10107355g0010
			2.69491e-47	MA_291980g0010
			3.9996e-45	MA_1169616g0010
			3.9996e-45	MA_996579g0010
isotig00281|unknown	2	isotig00280|mrna	4.64393e-42	MA_10107355g0010
			6.45516e-34	MA_175184g0010
isotig00282|cytidine	1	isotig00294|ubiquitin	6.97496e-32	MA_175184g0010
isotig00283|pax-interacting	19	isotig00286|pax-interacting	3.36278e-153	MA_291980g0010
			3.59363e-140	MA_996579g0010
			6.49743e-137	MA_1169616g0010
			6.08542e-131	MA_111912g0010
isotig00284|pax-interacting	19	isotig00286|pax-interacting	3.35766e-153	MA_291980g0010
			3.58816e-140	MA_996579g0010
			6.48754e-137	MA_1169616g0010
			6.07616e-131	MA_111912g0010
isotig00285|pax-interacting	19	isotig00286|pax-interacting	3.21786e-153	MA_291980g0010
			3.43876e-140	MA_996579g0010
			6.21742e-137	MA_1169616g0010
			5.82317e-131	MA_111912g0010
isotig00286|pax-interacting	19	isotig00286|pax-interacting	3.16662e-153	MA_291980g0010
			3.384e-140	MA_996579g0010
			6.11842e-137	MA_1169616g0010
			5.73044e-131	MA_111912g0010
isotig00287|initiation-specific	3	isotig00294|ubiquitin	4.13649e-138	MA_175184g0010
			7.99236e-122	MA_10346947g0010
			8.57125e-33	MA_291980g0010
isotig00288|initiation-specific	3	isotig00294|ubiquitin	4.12837e-138	MA_175184g0010
			7.97666e-122	MA_10346947g0010
			8.55441e-33	MA_291980g0010
isotig00289|ubiquitin	2	isotig00294|ubiquitin	3.66545e-151	MA_175184g0010
			5.82373e-98	MA_10346947g0010
isotig00290|ubiquitin	2	isotig00294|ubiquitin	3.65784e-151	MA_175184g0010
			5.81165e-98	MA_10346947g0010
isotig00291|initiation-specific	3	isotig00294|ubiquitin	3.89269e-138	MA_175184g0010
			7.5213e-122	MA_10346947g0010
			8.06607e-33	MA_291980g0010
isotig00292|initiation-specific	3	isotig00294|ubiquitin	3.81142e-138	MA_175184g0010
			7.36428e-122	MA_10346947g0010
			7.89767e-33	MA_291980g0010
isotig00293|ubiquitin	2	isotig00294|ubiquitin	3.43731e-151	MA_175184g0010
			5.46125e-98	MA_10346947g0010
isotig00294|ubiquitin	2	isotig00294|ubiquitin	3.36126e-151	MA_175184g0010
			5.34043e-98	MA_10346947g0010
isotig00295|rna-editing	1	isotig12673|n-myc	2.19643e-26	MA_10382711g0010
isotig00296|rna-editing	1	isotig12673|n-myc	2.19092e-26	MA_10382711g0010
isotig00297|rna-editing	1	isotig12673|n-myc	2.03128e-26	MA_10382711g0010
isotig00298|rna-editing	2	isotig12673|n-myc	1.97623e-26	MA_10382711g0010
			1.24714e-22	MA_175184g0010
isotig00299|beta-	25	isotig00304|beta-	0	MA_10432716g0010
			0	MA_8691g0010
			0	MA_10266495g0010
			0	MA_10432716g0030
isotig00300|beta-	25	isotig00304|beta-	0	MA_10432716g0010
			0	MA_8691g0010
			0	MA_10266495g0010
			0	MA_28098g0010
isotig00301|beta-	25	isotig00304|beta-	0	MA_10432716g0010
			0	MA_8691g0010
			0	MA_10266495g0010
			0	MA_28098g0010
isotig00302|beta-	25	isotig00304|beta-	0	MA_10432716g0010
			0	MA_8691g0010
			0	MA_10266495g0010
			0	MA_28098g0010
isotig00303|beta-	25	isotig00304|beta-	0	MA_10432716g0010
			0	MA_8691g0010
			0	MA_10266495g0010
			0	MA_28098g0010
isotig00304|beta-	25	isotig00304|beta-	0	MA_10432716g0010
			0	MA_8691g0010
			0	MA_10266495g0010
			0	MA_28098g0010
isotig00305|glycosyl	18	isotig00304|beta-	0	MA_10432716g0010
			1.54625e-176	MA_10432716g0030
			1.76739e-131	MA_10266495g0010
			2.01659e-124	MA_202096g0010
isotig00306|glycosyl	18	isotig00304|beta-	0	MA_10432716g0010
			1.73287e-175	MA_10432716g0030
			6.05902e-137	MA_10266495g0010
			1.33459e-132	MA_202096g0010
isotig00307|glycosyl	18	isotig00304|beta-	0	MA_10432716g0010
			1.62528e-175	MA_10432716g0030
			5.6828e-137	MA_10266495g0010
			1.25172e-132	MA_202096g0010
isotig00308|glycosyl	18	isotig00304|beta-	0	MA_10432716g0010
			1.62811e-175	MA_10432716g0030
			5.6927e-137	MA_10266495g0010
			1.2539e-132	MA_202096g0010
isotig00309|glycosyl	18	isotig00304|beta-	0	MA_10432716g0010
			1.59413e-175	MA_10432716g0030
			5.5739e-137	MA_10266495g0010
			1.22773e-132	MA_202096g0010
isotig00310|glycosyl	18	isotig00304|beta-	0	MA_10432716g0010
			1.52901e-175	MA_10432716g0030
			5.34619e-137	MA_10266495g0010
			1.17758e-132	MA_202096g0010
isotig00311|glucose	8	isotig00311|glucose	0	MA_10429765g0010
			0	MA_141466g0010
			9.80173e-174	MA_9740538g0010
			9.80173e-174	MA_6767965g0010
isotig00312|scf	8	isotig00311|glucose	0	MA_10429765g0010
			0	MA_141466g0010
			1.00543e-173	MA_9740538g0010
			7.72973e-169	MA_189740g0010
isotig00313|scf	8	isotig00311|glucose	0	MA_10429765g0010
			0	MA_141466g0010
			9.59728e-174	MA_9740538g0010
			7.37838e-169	MA_189740g0010
isotig00314|scf	8	isotig00311|glucose	0	MA_10429765g0010
			0	MA_141466g0010
			9.34472e-174	MA_9740538g0010
			3.72151e-166	MA_189740g0010
isotig00315|scf	8	isotig00311|glucose	0	MA_10429765g0010
			0	MA_141466g0010
			3.04771e-179	MA_6767965g0010
			1.13879e-127	MA_189740g0010
isotig00316|scf	8	isotig00311|glucose	0	MA_10429765g0010
			0	MA_141466g0010
			9.61941e-167	MA_6767965g0010
			2.26627e-130	MA_189740g0010
isotig00317|scf	8	isotig00311|glucose	0	MA_10429765g0010
			0	MA_141466g0010
			9.09796e-167	MA_6767965g0010
			2.14342e-130	MA_189740g0010
isotig00318|scf	8	isotig00311|glucose	0	MA_10429765g0010
			0	MA_141466g0010
			1.0761e-165	MA_6767965g0010
			1.078e-127	MA_189740g0010
isotig00319|protein	0
isotig00320|unknown	7	isotig00311|glucose	3.75849e-58	MA_10429765g0010
			1.313e-38	MA_325926g0010
			2.89208e-34	MA_9740538g0010
			1.49813e-31	MA_6299088g0010
isotig00321|histone	28	isotig00324|histone	3.84931e-173	MA_10428006g0030
			2.27514e-163	MA_10435143g0010
			9.67415e-162	MA_17795g0010
			1.17855e-160	MA_38565g0010
isotig00322|histone	28	isotig00324|histone	0	MA_10428006g0030
			6.09966e-177	MA_10435143g0010
			6.09966e-177	MA_38565g0010
			2.59593e-156	MA_9293473g0010
isotig00323|histone	28	isotig00324|histone	3.69819e-173	MA_10428006g0030
			2.18582e-163	MA_10435143g0010
			9.29436e-162	MA_17795g0010
			1.13228e-160	MA_38565g0010
isotig00324|histone	28	isotig00324|histone	0	MA_10428006g0030
			5.8602e-177	MA_10435143g0010
			5.8602e-177	MA_38565g0010
			2.49402e-156	MA_9293473g0010
isotig00325|histone	29	isotig00326|histone	6.76997e-170	MA_17795g0010
			7.23471e-157	MA_10428006g0030
			4.5656e-153	MA_10435143g0010
			4.5656e-153	MA_38565g0010
isotig00326|histone	28	isotig00326|histone	0	MA_17795g0010
			1.14924e-159	MA_10428006g0030
			8.27511e-149	MA_10435143g0010
			2.22052e-143	MA_38565g0010
isotig00327|histone	29	isotig00326|histone	4.64235e-170	MA_17795g0010
			4.96103e-157	MA_10428006g0030
			3.13075e-153	MA_10435143g0010
			3.13075e-153	MA_38565g0010
isotig00328|histone	29	isotig00324|histone	1.83856e-174	MA_10435143g0010
			2.23983e-173	MA_10428006g0030
			5.27223e-156	MA_10435143g0020
			4.93791e-150	MA_38565g0010
isotig00329|sucrose	12	isotig00329|sucrose	0	MA_10432094g0010
			0	MA_10427170g0010
			0	MA_123269g0010
			0	MA_113423g0010
isotig00330|sucrose	12	isotig00329|sucrose	0	MA_10432094g0010
			0	MA_10427170g0010
			0	MA_123269g0010
			0	MA_319g0010
isotig00331|sucrose	12	isotig00329|sucrose	0	MA_10432094g0010
			0	MA_10427170g0010
			0	MA_123269g0010
			0	MA_319g0010
isotig00332|sucrose	12	isotig00329|sucrose	0	MA_10432094g0010
			0	MA_10427170g0010
			0	MA_123269g0010
			0	MA_319g0010
isotig00333|sucrose	12	isotig00329|sucrose	0	MA_10432094g0010
			0	MA_10427170g0010
			0	MA_123269g0010
			0	MA_319g0010
isotig00334|conserved	0
isotig00335|plastocyanin-like	4	isotig00335|plastocyanin-like	0	MA_10436982g0010
			7.34988e-176	MA_10258695g0010
			6.44731e-164	MA_52098g0010
			5.30163e-127	MA_66199g0010
isotig00336|protein	4	isotig00336|protein	0	MA_52098g0010
			0	MA_10258695g0010
			0	MA_10436982g0010
			1.03251e-135	MA_66199g0010
isotig00337|protein	4	isotig00337|protein	0	MA_10258695g0010
			0	MA_52098g0010
			6.55746e-170	MA_10436982g0010
			9.13113e-124	MA_66199g0010
isotig00338|protein	4	isotig00336|protein	0	MA_52098g0010
			0	MA_10258695g0010
			1.56946e-176	MA_10436982g0010
			1.13209e-127	MA_66199g0010
isotig00339|glycosyl	4	isotig00337|protein	3.89582e-114	MA_10258695g0010
			5.07637e-81	MA_52098g0010
			1.55562e-49	MA_10436982g0010
			3.6617e-32	MA_66199g0010
isotig00340|glycosyl	4	isotig00336|protein	1.99375e-47	MA_52098g0010
			1.99375e-47	MA_10258695g0010
			2.27486e-40	MA_10436982g0010
			1.53414e-23	MA_66199g0010
isotig00341|protein	5	isotig00337|protein	6.08267e-129	MA_10258695g0010
			3.59518e-119	MA_52098g0010
			1.43177e-111	MA_10436982g0010
			9.04345e-89	MA_66199g0010
isotig00342|tau	32	isotig01360|tau	2.26894e-131	MA_90778g0010
			2.26894e-131	MA_874956g0010
			3.84221e-122	MA_17478g0010
			8.46303e-118	MA_35736g0010
isotig00343|tau	32	isotig01360|tau	2.26894e-131	MA_90778g0010
			2.26894e-131	MA_874956g0010
			3.84221e-122	MA_17478g0010
			8.46303e-118	MA_35736g0010
isotig00344|tau	32	isotig00346|tau	1.45616e-164	MA_874956g0010
			1.19634e-146	MA_90778g0010
			9.82887e-129	MA_17478g0010
			5.09148e-126	MA_35736g0010
isotig00345|tau	32	isotig00346|tau	1.45616e-164	MA_874956g0010
			1.19634e-146	MA_90778g0010
			9.82887e-129	MA_17478g0010
			5.09148e-126	MA_35736g0010
isotig00346|tau	32	isotig00346|tau	1.45616e-164	MA_874956g0010
			1.19634e-146	MA_90778g0010
			9.82887e-129	MA_17478g0010
			5.09148e-126	MA_35736g0010
isotig00347|tau	32	isotig01360|tau	1.34957e-131	MA_90778g0010
			1.34957e-131	MA_874956g0010
			2.28535e-122	MA_17478g0010
			5.03382e-118	MA_35736g0010
isotig00348|flavanone	5	isotig00353|flavanone	0	MA_10435304g0010
			2.9507e-177	MA_10435304g0020
			2.76604e-152	MA_122993g0010
			6.53966e-40	MA_763985g0010
isotig00349|flavanone	5	isotig00353|flavanone	0	MA_10435304g0010
			2.44319e-177	MA_10435304g0020
			9.75575e-113	MA_122993g0010
			5.41485e-40	MA_763985g0010
isotig00350|flavanone	5	isotig00353|flavanone	0	MA_10435304g0010
			2.44509e-177	MA_10435304g0020
			3.88824e-105	MA_122993g0010
			1.55259e-40	MA_763985g0010
isotig00351|flavanone	5	isotig00353|flavanone	0	MA_10435304g0010
			2.17257e-177	MA_10435304g0020
			3.68877e-111	MA_122993g0010
			4.81508e-40	MA_763985g0010
isotig00352|flavanone	5	isotig00353|flavanone	0	MA_10435304g0010
			2.17447e-177	MA_10435304g0020
			4.21258e-104	MA_122993g0010
			1.38075e-40	MA_763985g0010
isotig00353|flavanone	5	isotig00353|flavanone	0	MA_10435304g0010
			2.08109e-177	MA_10435304g0020
			3.53346e-111	MA_122993g0010
			4.61234e-40	MA_763985g0010
isotig00354|flavanone	5	isotig00353|flavanone	0	MA_10435304g0010
			2.083e-177	MA_10435304g0020
			4.03536e-104	MA_122993g0010
			1.32267e-40	MA_763985g0010
isotig00355|flavanone	5	isotig00353|flavanone	0	MA_10435304g0010
			2.0163e-177	MA_10435304g0020
			8.05116e-113	MA_122993g0010
			4.46873e-40	MA_763985g0010
isotig00356|flavanone	5	isotig00353|flavanone	0	MA_10435304g0010
			2.0182e-177	MA_10435304g0020
			3.20939e-105	MA_122993g0010
			1.28152e-40	MA_763985g0010
isotig00357|flavanone	2	isotig00353|flavanone	1.70556e-131	MA_10435304g0010
			1.40248e-94	MA_122993g0010
isotig00358|flavanone	2	isotig00353|flavanone	3.1239e-133	MA_10435304g0010
			1.09228e-94	MA_122993g0010
isotig00359|flavanone	2	isotig00353|flavanone	2.82401e-133	MA_10435304g0010
			9.87418e-95	MA_122993g0010
isotig00360|flavanone	2	isotig00353|flavanone	1.11047e-131	MA_10435304g0010
			9.13143e-95	MA_122993g0010
isotig00361|eukaryotic	2	isotig00364|eukaryotic	0	MA_10435407g0010
			1.99117e-45	MA_10427289g0030
isotig00362|50s	0
isotig00363|unknown	1	isotig00367|unknown	1.99842e-82	MA_172474g0010
isotig00364|eukaryotic	2	isotig00364|eukaryotic	0	MA_10435407g0010
			1.57247e-45	MA_10427289g0030
isotig00365|eukaryotic	1	isotig00364|eukaryotic	6.90935e-164	MA_10435407g0010
isotig00366|unknown	0
isotig00367|unknown	1	isotig00367|unknown	1.6041e-82	MA_172474g0010
isotig00368|protein	2	isotig00373|protein	0	MA_10427147g0010
			2.86378e-170	MA_61272g0010
isotig00369|protein	2	isotig00373|protein	0	MA_10427147g0010
			2.86378e-170	MA_61272g0010
isotig00370|protein	1	isotig00373|protein	0	MA_10427147g0010
isotig00371|protein	1	isotig00373|protein	0	MA_10427147g0010
isotig00372|protein	1	isotig00373|protein	0	MA_10427147g0010
isotig00373|protein	1	isotig00373|protein	0	MA_10427147g0010
isotig00374|protein	1	isotig00374|protein	1.15136e-178	MA_61272g0010
isotig00375|12-oxophytodienoic	12	isotig00380|12-oxophytodienoic	0	MA_46456g0010
			0	MA_183426g0010
			0	MA_138293g0010
			0	MA_10433052g0010
isotig00376|12-oxophytodienoic	12	isotig00380|12-oxophytodienoic	0	MA_46456g0010
			0	MA_183426g0010
			0	MA_138293g0010
			0	MA_10433052g0010
isotig00377|12-oxophytodienoic	12	isotig00380|12-oxophytodienoic	0	MA_46456g0010
			0	MA_138293g0010
			0	MA_183426g0010
			0	MA_10433052g0010
isotig00378|12-oxophytodienoic	12	isotig00380|12-oxophytodienoic	0	MA_46456g0010
			0	MA_138293g0010
			0	MA_183426g0010
			0	MA_10433052g0010
isotig00379|12-oxophytodienoic	12	isotig00380|12-oxophytodienoic	0	MA_46456g0010
			0	MA_138293g0010
			0	MA_183426g0010
			0	MA_10433052g0010
isotig00380|12-oxophytodienoic	12	isotig00380|12-oxophytodienoic	0	MA_46456g0010
			0	MA_138293g0010
			0	MA_183426g0010
			0	MA_121174g0010
isotig00381|alpha-tubulin	19	isotig00385|alpha-tubulin	0	MA_273360g0010
			0	MA_8643g0010
			0	MA_184192g0010
			0	MA_93486g0010
isotig00382|alpha-tubulin	10	isotig00385|alpha-tubulin	0	MA_273360g0010
			0	MA_184192g0010
			0	MA_93486g0010
			1.09163e-140	MA_10102675g0010
isotig00383|protein	10	isotig00386|protein	0	MA_8643g0010
			1.18692e-107	MA_95363g0010
			1.35427e-100	MA_10427644g0030
			4.42714e-94	MA_169053g0010
isotig00384|alpha-tubulin	10	isotig00385|alpha-tubulin	0	MA_273360g0010
			0	MA_184192g0010
			0	MA_93486g0010
			8.70975e-141	MA_10102675g0010
isotig00385|alpha-tubulin	9	isotig00385|alpha-tubulin	0	MA_273360g0010
			0	MA_184192g0010
			0	MA_93486g0010
			7.85312e-141	MA_10102675g0010
isotig00386|protein	10	isotig00386|protein	0	MA_8643g0010
			1.0338e-107	MA_95363g0010
			1.17957e-100	MA_10427644g0030
			3.85603e-94	MA_169053g0010
isotig00387|---NA---	1	isotig00386|protein	2.32464e-49	MA_8643g0010
isotig00388|---NA---	0
isotig00389|catalase	5	isotig00390|catalase	0	MA_10427891g0010
			0	MA_93934g0010
			0	MA_12474g0010
			0	MA_200725g0010
isotig00390|catalase	5	isotig00390|catalase	0	MA_10427891g0010
			0	MA_93934g0010
			0	MA_12474g0010
			0	MA_200725g0010
isotig00391|catalase	5	isotig00390|catalase	0	MA_10427891g0010
			0	MA_93934g0010
			0	MA_12474g0010
			0	MA_200725g0010
isotig00392|catalase	5	isotig00390|catalase	0	MA_10427891g0010
			0	MA_93934g0010
			0	MA_12474g0010
			0	MA_200725g0010
isotig00393|catalase	3	isotig00389|catalase	5.90708e-121	MA_200725g0010
			1.93103e-114	MA_10427891g0010
			7.22814e-25	MA_93934g0010
isotig00394|integrase	0
isotig00395|quinone	8	isotig00398|quinone	0	MA_8441g0010
			0	MA_10436234g0010
			0	MA_10435723g0010
			6.21743e-160	MA_10431151g0010
isotig00396|quinone	8	isotig00398|quinone	0	MA_8441g0010
			0	MA_10436234g0010
			0	MA_10435723g0010
			3.608e-169	MA_12108g0010
isotig00397|quinone	8	isotig00398|quinone	0	MA_8441g0010
			0	MA_10436234g0010
			0	MA_10435723g0010
			6.17257e-160	MA_10431151g0010
isotig00398|quinone	8	isotig00398|quinone	0	MA_8441g0010
			0	MA_10436234g0010
			0	MA_10435723g0010
			3.58151e-169	MA_12108g0010
isotig00399|quinone	8	isotig00398|quinone	0	MA_8441g0010
			0	MA_10436234g0010
			0	MA_10435723g0010
			4.73167e-161	MA_12108g0010
isotig00400|quinone	8	isotig00398|quinone	0	MA_8441g0010
			0	MA_10436234g0010
			0	MA_10435723g0010
			4.62489e-161	MA_12108g0010
isotig00401|pr10	17	isotig00401|pr10	0	MA_10265000g0010
			0	MA_8819148g0010
			0	MA_135328g0010
			0	MA_158635g0010
isotig00402|pr10	17	isotig00403|pr10	0	MA_8819148g0010
			0	MA_10265000g0010
			0	MA_135328g0010
			0	MA_158635g0010
isotig00403|pr10	17	isotig00403|pr10	0	MA_8819148g0010
			0	MA_10265000g0010
			0	MA_135328g0010
			0	MA_158635g0010
isotig00404|pr10	17	isotig00404|pr10	0	MA_158635g0010
			0	MA_135328g0010
			0	MA_8819148g0010
			0	MA_10265000g0010
isotig00405|pr10	17	isotig00405|pr10	0	MA_135328g0010
			0	MA_8819148g0010
			0	MA_158635g0010
			0	MA_10265000g0010
isotig00406|conjugative	1	isotig01609|sec14	4.81723e-23	MA_149438g0010
isotig00407|leucine	19	contig07551|leucine	0	MA_99935g0010
			0	MA_765915g0010
			0	MA_75297g0010
			0	MA_88585g0010
isotig00408|leucine	19	contig07551|leucine	0	MA_99935g0010
			0	MA_765915g0010
			0	MA_75297g0010
			0	MA_88585g0010
isotig00409|leucine	19	contig07551|leucine	0	MA_99935g0010
			0	MA_765915g0010
			0	MA_75297g0010
			0	MA_88585g0010
isotig00410|leucine	11	contig07551|leucine	3.80233e-151	MA_99935g0010
			6.43884e-142	MA_88585g0010
			6.44453e-123	MA_765915g0010
			3.33835e-120	MA_75297g0010
isotig00411|leucine	11	contig07551|leucine	0	MA_88585g0010
			4.65558e-136	MA_99935g0010
			6.9095e-134	MA_765915g0010
			1.24927e-130	MA_75297g0010
isotig00412|leucine	12	contig07551|leucine	1.81356e-96	MA_88585g0010
			1.1455e-73	MA_99935g0010
			1.30701e-66	MA_765915g0010
			1.30701e-66	MA_75297g0010
isotig00413|leucoanthocyanidin	11	isotig00413|leucoanthocyanidin	0	MA_10435917g0010
			0	MA_10435917g0020
			0	MA_4447g0020
			3.40641e-143	MA_9999795g0010
isotig00414|leucoanthocyanidin	11	isotig00413|leucoanthocyanidin	0	MA_10435917g0010
			0	MA_10435917g0020
			0	MA_4447g0020
			2.09813e-139	MA_9999795g0010
isotig00415|leucoanthocyanidin	11	isotig00413|leucoanthocyanidin	0	MA_10435917g0010
			0	MA_10435917g0020
			0	MA_4447g0020
			2.10004e-139	MA_9999795g0010
isotig00416|leucoanthocyanidin	11	isotig00413|leucoanthocyanidin	0	MA_10435917g0010
			0	MA_10435917g0020
			0	MA_4447g0020
			7.03668e-139	MA_9999795g0010
isotig00417|leucoanthocyanidin	11	isotig00413|leucoanthocyanidin	0	MA_10435917g0010
			0	MA_10435917g0020
			0	MA_4447g0020
			2.01604e-139	MA_9999795g0010
isotig00418|leucoanthocyanidin	10	isotig00413|leucoanthocyanidin	0	MA_10435917g0010
			0	MA_4447g0020
			3.01156e-167	MA_10435917g0020
			1.20041e-140	MA_9999795g0010
isotig00419|leucoanthocyanidin	10	isotig00413|leucoanthocyanidin	0	MA_10435917g0010
			0	MA_4447g0020
			0	MA_10435917g0020
			7.30837e-137	MA_9999795g0010
isotig00420|leucoanthocyanidin	10	isotig00413|leucoanthocyanidin	0	MA_10435917g0010
			0	MA_4447g0020
			0	MA_10435917g0020
			7.31826e-137	MA_9999795g0010
isotig00421|leucoanthocyanidin	10	isotig00413|leucoanthocyanidin	0	MA_10435917g0010
			0	MA_4447g0020
			2.24613e-168	MA_10435917g0020
			2.40245e-136	MA_9999795g0010
isotig00422|leucoanthocyanidin	10	isotig00413|leucoanthocyanidin	0	MA_10435917g0010
			0	MA_4447g0020
			0	MA_10435917g0020
			6.88312e-137	MA_9999795g0010
isotig00423|proline-rich	4	isotig00425|proline-rich	1.98334e-43	MA_20672g0010
			4.09158e-33	MA_4524718g0010
			6.07245e-31	MA_101646g0020
			3.14561e-28	MA_74039g0010
isotig00424|proline-rich	4	isotig00425|proline-rich	1.88289e-43	MA_20672g0010
			3.88435e-33	MA_4524718g0010
			5.76489e-31	MA_101646g0020
			2.98629e-28	MA_74039g0010
isotig00425|proline-rich	4	isotig00425|proline-rich	1.64461e-43	MA_20672g0010
			3.39278e-33	MA_4524718g0010
			5.03534e-31	MA_101646g0020
			2.60837e-28	MA_74039g0010
isotig00426|---NA---	1	isotig00425|proline-rich	8.92306e-28	MA_101646g0020
isotig00427|---NA---	0
isotig00428|maturase	1	isotig00425|proline-rich	8.38908e-28	MA_101646g0020
isotig00429|maturase	0
isotig00430|lpxtg-motif	1	isotig00425|proline-rich	7.06857e-28	MA_101646g0020
isotig00431|lpxtg-motif	0
isotig00432|---NA---	0
isotig00433|protein	6	isotig00438|protein	0	MA_10436451g0020
			1.61583e-105	MA_10430135g0020
			2.92407e-83	MA_88519g0010
			9.56729e-58	MA_11025g0010
isotig00434|protein	6	isotig00438|protein	0	MA_10436451g0020
			4.62943e-106	MA_10430135g0020
			4.94723e-93	MA_88519g0010
			4.34354e-62	MA_11025g0010
isotig00435|protein	6	isotig00438|protein	0	MA_10436451g0020
			1.51349e-105	MA_10430135g0020
			2.73886e-83	MA_88519g0010
			8.96131e-58	MA_11025g0010
isotig00436|protein	6	isotig00438|protein	0	MA_10436451g0020
			4.33621e-106	MA_10430135g0020
			4.63388e-93	MA_88519g0010
			4.06843e-62	MA_11025g0010
isotig00437|protein	6	isotig00438|protein	0	MA_10436451g0020
			1.51088e-105	MA_10430135g0020
			2.73416e-83	MA_88519g0010
			8.9459e-58	MA_11025g0010
isotig00438|protein	6	isotig00438|protein	0	MA_10436451g0020
			4.32875e-106	MA_10430135g0020
			4.62591e-93	MA_88519g0010
			4.06143e-62	MA_11025g0010
isotig00439|protein	1	isotig00438|protein	1.07637e-153	MA_10436451g0020
isotig00440|protein	1	isotig00438|protein	1.74857e-156	MA_10436451g0020
isotig00441|protein	1	isotig00438|protein	1.74007e-156	MA_10436451g0020
isotig00442|chalcone	11	isotig00445|chalcone	0	MA_10434819g0010
			0	MA_80631g0010
			0	MA_10426264g0020
			0	MA_5735g0010
isotig00443|chalcone	11	isotig00445|chalcone	0	MA_10434819g0010
			0	MA_80631g0010
			0	MA_10426264g0020
			0	MA_5735g0010
isotig00444|chalcone	11	isotig00445|chalcone	0	MA_10434819g0010
			0	MA_80631g0010
			0	MA_10426264g0020
			0	MA_5735g0010
isotig00445|chalcone	11	isotig00445|chalcone	0	MA_10434819g0010
			0	MA_80631g0010
			0	MA_10426264g0020
			0	MA_5735g0010
isotig00446|chalcone	11	isotig00445|chalcone	1.50443e-140	MA_10434819g0010
			1.83277e-139	MA_10359605g0010
			9.49396e-137	MA_80631g0010
			1.96378e-69	MA_6172876g0010
isotig00447|chalcone	11	isotig00445|chalcone	1.44644e-140	MA_10434819g0010
			1.76213e-139	MA_10359605g0010
			9.12805e-137	MA_80631g0010
			1.88809e-69	MA_6172876g0010
isotig00448|chalcone	11	isotig00445|chalcone	1.32734e-140	MA_10434819g0010
			1.61703e-139	MA_10359605g0010
			8.37644e-137	MA_80631g0010
			1.73262e-69	MA_6172876g0010
isotig00449|chalcone	11	isotig00445|chalcone	1.25525e-140	MA_10434819g0010
			1.52921e-139	MA_10359605g0010
			7.92152e-137	MA_80631g0010
			1.63853e-69	MA_6172876g0010
isotig00450|protein	7	isotig00451|protein	0	MA_85930g0010
			0	MA_10428641g0010
			0	MA_82940g0020
			7.14407e-172	MA_10436962g0010
isotig00451|protein	7	isotig00451|protein	0	MA_85930g0010
			0	MA_10428641g0010
			0	MA_82940g0020
			4.57691e-172	MA_10436962g0010
isotig00452|tir-nbs-lrr	7	isotig00454|tir-nbs-lrr	1.36716e-84	MA_10433406g0010
			4.77186e-84	MA_116648g0020
			4.77186e-84	MA_10427577g0010
			8.62773e-81	MA_429654g0010
isotig00453|nhl	0
isotig00454|tir-nbs-lrr	7	isotig00454|tir-nbs-lrr	7.21772e-85	MA_10433406g0010
			2.51923e-84	MA_116648g0020
			2.51923e-84	MA_10427577g0010
			4.55488e-81	MA_429654g0010
isotig00455|alcohol	5	isotig01806|alcohol	3.67295e-54	MA_11645g0010
			1.20069e-47	MA_95933g0010
			2.17091e-44	MA_10435867g0010
			9.23093e-43	MA_10432693g0010
isotig00456|histidine-rich	0
isotig00457|pfkb-type	9	isotig02922|pfkb-type	6.65971e-128	MA_10436414g0020
			4.49918e-73	MA_293g0010
			1.2073e-67	MA_74741g0010
			1.79179e-65	MA_10436414g0010
isotig00458|pfkb-type	9	isotig02922|pfkb-type	5.77687e-128	MA_10436414g0020
			3.90275e-73	MA_293g0010
			1.04725e-67	MA_74741g0010
			1.55426e-65	MA_10436414g0010
isotig00459|40s	5	isotig00460|40s	0	MA_10436470g0020
			0	MA_9043057g0010
			0	MA_19871g0020
			2.64942e-124	MA_10436470g0010
isotig00460|40s	5	isotig00460|40s	0	MA_10436470g0020
			0	MA_9043057g0010
			0	MA_19871g0020
			2.47077e-124	MA_10436470g0010
isotig00461|pfkb-type	9	isotig00460|40s	3.79841e-141	MA_10436470g0020
			1.16297e-128	MA_9043057g0010
			1.16297e-128	MA_19871g0020
			1.61655e-120	MA_10436470g0010
isotig00462|40s	5	isotig00462|40s	0	MA_9043057g0010
			0	MA_10436470g0020
			0	MA_19871g0020
			1.25636e-121	MA_10436470g0010
isotig00463|prof1_ricco	33	isotig00466|profilin	0	MA_102655g0010
			0	MA_57140g0020
			4.6627e-155	MA_192698g0010
			4.6627e-155	MA_10434090g0010
isotig00464|profilin	4	isotig00466|profilin	0	MA_102655g0010
			1.83081e-114	MA_17008g0010
			4.6053e-84	MA_10426093g0020
			1.01438e-79	MA_534242g0010
isotig00465|profilin	5	isotig00466|profilin	0	MA_102655g0010
			1.73954e-114	MA_17008g0010
			4.37571e-84	MA_10426093g0020
			9.63814e-80	MA_534242g0010
isotig00466|profilin	4	isotig00466|profilin	0	MA_102655g0010
			1.591e-114	MA_17008g0010
			4.00206e-84	MA_10426093g0020
			8.81513e-80	MA_534242g0010
isotig00467|laccase	29	isotig00467|laccase	0	MA_57140g0020
			3.37632e-155	MA_192698g0010
			3.37632e-155	MA_10434090g0010
			6.10453e-152	MA_208475g0010
isotig00468|---NA---	0
isotig00469|histone	26	isotig00473|histone	3.74216e-103	MA_89764g0010
			1.93848e-100	MA_141877g0030
			1.93848e-100	MA_9266178g0010
			6.76598e-100	MA_713159g0010
isotig00470|histone	26	isotig00473|histone	3.07596e-129	MA_89764g0010
			2.88091e-123	MA_141877g0030
			5.20881e-120	MA_713159g0010
			5.20881e-120	MA_9266178g0010
isotig00471|histone	26	isotig00473|histone	2.65209e-103	MA_89764g0010
			1.37382e-100	MA_141877g0030
			1.37382e-100	MA_9266178g0010
			4.79509e-100	MA_713159g0010
isotig00472|histone	26	isotig00473|histone	2.18036e-129	MA_89764g0010
			2.04211e-123	MA_141877g0030
			3.69221e-120	MA_713159g0010
			3.69221e-120	MA_9266178g0010
isotig00473|histone	26	isotig00473|histone	2.12122e-129	MA_89764g0010
			1.98671e-123	MA_141877g0030
			3.59206e-120	MA_713159g0010
			3.59206e-120	MA_9266178g0010
isotig00474|zgc:171352	0
isotig00475|tau	21	isotig00478|tau	0	MA_9754703g0010
			0	MA_10250723g0010
			0	MA_185972g0010
			0	MA_48898g0010
isotig00476|tau	21	isotig00478|tau	0	MA_9754703g0010
			0	MA_10250723g0010
			0	MA_185972g0010
			0	MA_48898g0010
isotig00477|tau	21	isotig00478|tau	0	MA_9754703g0010
			0	MA_10250723g0010
			0	MA_185972g0010
			0	MA_48898g0010
isotig00478|tau	21	isotig00478|tau	0	MA_9754703g0010
			0	MA_10250723g0010
			0	MA_185972g0010
			0	MA_48898g0010
isotig00479|tau	21	isotig00478|tau	0	MA_9754703g0010
			0	MA_10250723g0010
			0	MA_185972g0010
			0	MA_48898g0010
isotig00480|sperm-activating	9	isotig00482|sperm-activating	0	MA_10436014g0010
			0	MA_59717g0020
			0	MA_15029g0010
			0	MA_10434249g0030
isotig00481|sperm-activating	9	isotig00482|sperm-activating	0	MA_10436014g0010
			0	MA_59717g0020
			0	MA_15029g0010
			0	MA_10434249g0030
isotig00482|sperm-activating	9	isotig00482|sperm-activating	0	MA_10436014g0010
			0	MA_59717g0020
			0	MA_15029g0010
			0	MA_10434249g0030
isotig00483|sperm-activating	9	isotig00482|sperm-activating	0	MA_10436014g0010
			0	MA_59717g0020
			0	MA_15029g0010
			0	MA_10434249g0030
isotig00484|protein	12	isotig00484|protein	0	MA_10431395g0010
			3.38111e-164	MA_10428004g0010
			6.99364e-97	MA_10428240g0010
			6.99364e-97	MA_40561g0010
isotig00485|aldo	11	isotig00486|aldo	1.31096e-164	MA_10428004g0010
			2.71165e-97	MA_10428240g0010
			2.71165e-97	MA_40561g0010
			4.02444e-95	MA_10432302g0010
isotig00486|aldo	11	isotig00486|aldo	1.30688e-164	MA_10428004g0010
			2.70321e-97	MA_10428240g0010
			2.70321e-97	MA_40561g0010
			4.01192e-95	MA_10432302g0010
isotig00487|unknown	0
isotig00488|thaumatin-like	5	isotig00491|thaumatin-like	0	MA_19953g0020
			1.07689e-98	MA_18060g0010
			2.08257e-63	MA_10434666g0010
			2.2275e-31	MA_10432704g0010
isotig00489|thaumatin-like	5	isotig00491|thaumatin-like	0	MA_19953g0020
			1.06302e-98	MA_18060g0010
			2.05575e-63	MA_10434666g0010
			2.19881e-31	MA_10432704g0010
isotig00490|thaumatin-like	5	isotig00491|thaumatin-like	0	MA_19953g0020
			1.06897e-98	MA_18060g0010
			2.06724e-63	MA_10434666g0010
			2.21111e-31	MA_10432704g0010
isotig00491|thaumatin-like	5	isotig00491|thaumatin-like	0	MA_19953g0020
			1.0551e-98	MA_18060g0010
			2.04042e-63	MA_10434666g0010
			2.18242e-31	MA_10432704g0010
isotig00492|thaumatin-like	4	isotig00491|thaumatin-like	0	MA_19953g0020
			5.58358e-96	MA_18060g0010
			3.76884e-60	MA_10434666g0010
			2.08817e-25	MA_7727763g0010
isotig00493|thaumatin-like	4	isotig00491|thaumatin-like	0	MA_19953g0020
			5.51173e-96	MA_18060g0010
			3.72034e-60	MA_10434666g0010
			2.0613e-25	MA_7727763g0010
isotig00494|thaumatin-like	4	isotig00491|thaumatin-like	0	MA_19953g0020
			5.54252e-96	MA_18060g0010
			3.74113e-60	MA_10434666g0010
			2.07282e-25	MA_7727763g0010
isotig00495|thaumatin-like	4	isotig00491|thaumatin-like	0	MA_19953g0020
			5.47068e-96	MA_18060g0010
			3.69263e-60	MA_10434666g0010
			2.04595e-25	MA_7727763g0010
isotig00496|thaumatin-like	2	isotig00491|thaumatin-like	3.13171e-56	MA_19953g0020
			2.74956e-25	MA_18060g0010
isotig00497|thaumatin-like	2	isotig00491|thaumatin-like	3.0706e-56	MA_19953g0020
			2.69591e-25	MA_18060g0010
isotig00498|glucose-methanol-choline	25	isotig00501|glucose-methanol-choline	0	MA_10307468g0010
			0	MA_137064g0010
			0	MA_762g0010
			0	MA_10434495g0020
isotig00499|glucose-methanol-choline	25	isotig00501|glucose-methanol-choline	0	MA_10307468g0010
			0	MA_137064g0010
			0	MA_762g0010
			0	MA_10434495g0020
isotig00500|glucose-methanol-choline	23	isotig00501|glucose-methanol-choline	0	MA_10307468g0010
			0	MA_137064g0010
			0	MA_762g0010
			0	MA_10434495g0020
isotig00501|glucose-methanol-choline	23	isotig00501|glucose-methanol-choline	0	MA_10307468g0010
			0	MA_137064g0010
			0	MA_762g0010
			0	MA_10434495g0020
isotig00502|glucose-methanol-choline	23	isotig00501|glucose-methanol-choline	0	MA_10307468g0010
			0	MA_137064g0010
			0	MA_762g0010
			0	MA_10434495g0020
isotig00503|glucose-methanol-choline	23	isotig00501|glucose-methanol-choline	0	MA_10307468g0010
			0	MA_137064g0010
			0	MA_762g0010
			0	MA_10434495g0020
isotig00504|polyubiquitin	50	isotig00505|polyubiquitin	0	MA_7263500g0010
			0	MA_100402g0010
			0	MA_20231g0010
			0	MA_10426807g0010
isotig00505|polyubiquitin	50	isotig00505|polyubiquitin	0	MA_7263500g0010
			0	MA_100402g0010
			0	MA_20231g0010
			0	MA_10426807g0010
isotig00506|polyubiquitin	50	isotig00507|polyubiquitin	0	MA_100402g0010
			0	MA_7263500g0010
			0	MA_20231g0010
			0	MA_10426807g0010
isotig00507|polyubiquitin	50	isotig00507|polyubiquitin	0	MA_100402g0010
			0	MA_7263500g0010
			0	MA_20231g0010
			0	MA_10426807g0010
isotig00508|polyubiquitin	50	isotig00505|polyubiquitin	0	MA_7263500g0010
			0	MA_100402g0010
			0	MA_20231g0010
			0	MA_10426807g0010
isotig00509|protein	39	isotig00507|polyubiquitin	4.61154e-60	MA_100402g0010
			2.23736e-51	MA_10754g0010
			3.10998e-43	MA_10426807g0010
			3.10998e-43	MA_20231g0010
isotig00510|peptidyl-prolyl	1	isotig00510|peptidyl-prolyl	0	MA_78965g0010
isotig00511|cell	1	isotig00511|cell	1.12387e-166	MA_10427870g0010
isotig00512|fg-gap	1	isotig03809|ferritin	1.7252e-23	MA_10429522g0010
isotig00513|unknown	1	isotig03809|ferritin	1.68243e-23	MA_10429522g0010
isotig00514|unknown	1	isotig03809|ferritin	1.62254e-23	MA_10429522g0010
isotig00515|nadh	1	isotig03809|ferritin	1.57977e-23	MA_10429522g0010
isotig00516|protein	18	isotig00518|protein	0	MA_10427345g0010
			0	MA_10427724g0030
			0	MA_10427724g0020
			0	MA_12320g0010
isotig00517|protein	18	isotig00518|protein	0	MA_10427345g0010
			0	MA_10427724g0030
			0	MA_10427724g0020
			0	MA_12320g0010
isotig00518|protein	18	isotig00518|protein	0	MA_10427345g0010
			0	MA_10427724g0030
			0	MA_10427724g0020
			0	MA_12320g0010
isotig00519|---NA---	18	isotig00518|protein	0	MA_10427345g0010
			0	MA_10427724g0030
			1.31319e-176	MA_10427724g0020
			5.58383e-175	MA_12320g0010
isotig00520|protein	14	isotig00518|protein	2.0863e-83	MA_10427345g0010
			7.28833e-64	MA_10427724g0020
			8.879e-63	MA_10427724g0030
			4.59944e-60	MA_12320g0010
isotig00521|hypothetical	1	isotig00518|protein	4.50531e-21	MA_655838g0010
isotig00522|nonspecific	6	isotig00527|nonspecific	1.68056e-156	MA_7195626g0010
			1.92091e-111	MA_50251g0010
			1.4794e-68	MA_5975797g0010
			4.83619e-62	MA_355839g0010
isotig00523|nonspecific	6	isotig00527|nonspecific	2.17121e-161	MA_7195626g0010
			5.46637e-112	MA_50251g0010
			2.83665e-71	MA_5975797g0010
			5.85195e-61	MA_355839g0010
isotig00524|nonspecific	6	isotig00527|nonspecific	1.61254e-156	MA_7195626g0010
			1.84316e-111	MA_50251g0010
			1.41953e-68	MA_5975797g0010
			4.64046e-62	MA_355839g0010
isotig00525|nonspecific	6	isotig00527|nonspecific	2.08274e-161	MA_7195626g0010
			5.24363e-112	MA_50251g0010
			2.72107e-71	MA_5975797g0010
			5.6135e-61	MA_355839g0010
isotig00526|nonspecific	6	isotig00527|nonspecific	3.799e-158	MA_7195626g0010
			1.51562e-112	MA_50251g0010
			1.42202e-68	MA_5975797g0010
			3.81582e-63	MA_355839g0010
isotig00527|nonspecific	6	isotig00527|nonspecific	1.4083e-163	MA_7195626g0010
			3.54563e-114	MA_50251g0010
			2.7307e-71	MA_5975797g0010
			3.79573e-63	MA_355839g0010
isotig00528|dehydrin	13	isotig00528|dehydrin	0	MA_65580g0010
			0	MA_130855g0010
			0	MA_474985g0010
			8.54325e-159	MA_4505582g0010
isotig00529|dehydrin	12	isotig00528|dehydrin	0	MA_65580g0010
			0	MA_130855g0010
			0	MA_474985g0010
			9.44081e-157	MA_4505582g0010
isotig00530|dehydrin	13	isotig00531|dehydrin	0	MA_130855g0010
			0	MA_65580g0010
			0	MA_474985g0010
			4.00213e-104	MA_4505582g0010
isotig00531|dehydrin	13	isotig00531|dehydrin	0	MA_130855g0010
			0	MA_65580g0010
			0	MA_474985g0010
			3.28818e-105	MA_4505582g0010
isotig00532|dehydrin	8	isotig00528|dehydrin	2.36196e-91	MA_4505582g0010
			2.36196e-91	MA_130855g0010
			1.22353e-88	MA_474985g0010
			3.99973e-82	MA_65580g0010
isotig00533|af101790_1	13	isotig00534|proline-rich	0	MA_7352647g0010
			1.43674e-166	MA_95523g0010
			8.49937e-138	MA_10436287g0020
			2.78583e-74	MA_10435352g0010
isotig00534|proline-rich	13	isotig00534|proline-rich	0	MA_7352647g0010
			7.0373e-164	MA_95523g0010
			8.03665e-138	MA_10436287g0020
			2.63417e-74	MA_10435352g0010
isotig00535|af101790_1	13	isotig00534|proline-rich	0	MA_7352647g0010
			5.77657e-165	MA_95523g0010
			8.03665e-138	MA_10436287g0020
			2.16225e-75	MA_10435352g0010
isotig00536|proline-rich	13	isotig00534|proline-rich	0	MA_7352647g0010
			5.88743e-165	MA_95523g0010
			8.19089e-138	MA_10436287g0020
			1.14157e-72	MA_10435352g0010
isotig00537|proline-rich	13	isotig00534|proline-rich	0	MA_7352647g0010
			5.37979e-165	MA_95523g0010
			7.48464e-138	MA_10436287g0020
			1.04314e-72	MA_10435352g0010
isotig00538|ccch-type	1	isotig00541|protein	7.48301e-101	MA_126170g0010
isotig00539|protein	0
isotig00540|protein	0
isotig00541|protein	1	isotig00541|protein	5.35359e-101	MA_126170g0010
isotig00542|2-oxo	0
isotig00543|aspartic	3	isotig00544|aspartic	0	MA_101119g0010
			4.29324e-167	MA_9930g0010
			7.76236e-164	MA_104172g0010
isotig00544|aspartic	3	isotig00544|aspartic	0	MA_101119g0010
			4.2382e-167	MA_9930g0010
			7.66284e-164	MA_104172g0010
isotig00545|lanatoside	15	isotig00546|lanatoside	0	MA_5197g0010
			4.4622e-128	MA_10426084g0030
			1.45999e-102	MA_75971g0010
			2.02942e-94	MA_9754208g0010
isotig00546|lanatoside	15	isotig00546|lanatoside	0	MA_5197g0010
			1.57298e-126	MA_10426084g0030
			1.21038e-102	MA_75971g0010
			1.68245e-94	MA_9754208g0010
isotig00547|gtpase-activating	0
isotig00548|hydroxyproline-rich	2	isotig00550|extn_dauca	0	MA_158953g0010
			0	MA_10433945g0010
isotig00549|potential	2	isotig00551|potential	0	MA_10433945g0010
			0	MA_158953g0010
isotig00550|extn_dauca	2	isotig00550|extn_dauca	0	MA_158953g0010
			0	MA_10433945g0010
isotig00551|potential	2	isotig00551|potential	0	MA_10433945g0010
			0	MA_158953g0010
isotig00552|---NA---	0
isotig00553|amp-activated	1	isotig00556|amp-activated	0	MA_3262g0010
isotig00554|amp-activated	1	isotig00556|amp-activated	0	MA_3262g0010
isotig00555|amp-activated	1	isotig00556|amp-activated	0	MA_3262g0010
isotig00556|amp-activated	1	isotig00556|amp-activated	0	MA_3262g0010
isotig00557|hypothetical	0
isotig00558|s-adenosylmethionine	5	isotig04775|s-adenosylmethionine	0	MA_75633g0020
			1.27434e-153	MA_1109378g0010
			1.77606e-88	MA_10434945g0020
			2.46876e-80	MA_10434945g0010
isotig00559|s-adenosylmethionine	6	isotig04775|s-adenosylmethionine	0	MA_75633g0020
			1.47084e-153	MA_1109378g0010
			2.04993e-88	MA_10434945g0020
			2.84944e-80	MA_10434945g0010
isotig00560|s-adenosylmethionine	5	isotig04775|s-adenosylmethionine	0	MA_75633g0020
			1.20542e-153	MA_1109378g0010
			1.68e-88	MA_10434945g0020
			2.33523e-80	MA_10434945g0010
isotig00561|serine	3	isotig00561|serine	1.04235e-69	MA_10437217g0010
			2.79701e-64	MA_169758g0010
			2.62196e-39	MA_4640g0010
isotig00562|serine	2	isotig05106|protein	1.80496e-165	MA_169758g0010
			1.69799e-64	MA_4640g0010
isotig00563|metallothionein-like	3	isotig00564|metallothionein-like	1.22193e-108	MA_438267g0010
			4.26871e-89	MA_28973g0010
			1.07377e-58	MA_66158g0010
isotig00564|metallothionein-like	3	isotig00564|metallothionein-like	3.76104e-121	MA_438267g0010
			4.58593e-101	MA_28973g0010
			8.86858e-66	MA_66158g0010
isotig00565|60s	6	isotig00568|protein	4.74589e-147	MA_10428218g0010
			3.64863e-142	MA_158457g0010
			1.89505e-82	MA_320643g0010
			4.76689e-52	MA_4732g0010
isotig00566|60s	6	isotig00568|protein	4.74589e-147	MA_10428218g0010
			3.64863e-142	MA_158457g0010
			1.89505e-82	MA_320643g0010
			4.76689e-52	MA_4732g0010
isotig00567|60s	6	isotig00568|protein	4.75547e-147	MA_10428218g0010
			3.656e-142	MA_158457g0010
[truncated: 23,142 more rows]
