# Supplementary material for: Transcriptional Responses Associated with Virulence and Defence in the Interaction between Heterobasidion annosum s.s. and Norway Spruce
Source: PLoS One. 2015 Jul 7;10(7):e0131182. doi: 10.1371/journal.pone.0131182 (PMC4495060; doi:10.1371/journal.pone.0131182)
Supplement: S4 Table — (XLSX) [file pone.0131182.s005.xlsx]

## Sheet: supplementary table S4
id	cluster	Hit.Desc		GO.biological.process		GO.cellular.component		GO.molecular.function		baseMean	Control	H. annosum I	Wounding	FC (log2) CvsI	padj CvsI	FC (log2) CvsW	padjCW
contig00009	7	fiber protein fb34	.		.	cytoplasmic membrane-bounded vesicle; plasma membrane;	.		.	8.62697	18.705	3.44862	3.72727	-2.43933	0.520011	-2.32723	0.712281
contig00048	2	5-methyltetrahydropteroyltriglutamate-homocysteine expressed	.	methionine biosynthetic process;	.		.	zinc ion binding; 5-methyltetrahydropteroyltriglutamate-homocysteine S-methyltransferase activity;	.	20.4545	12.3857	30.2703	18.7075	1.28923		0.59494
contig00051	4	60s ribosomal protein l23	.	embryonic development ending in seed dormancy; translation; ribosome biogenesis;	.	nucleolus; cytosolic large ribosomal subunit; mitochondrion;	.	structural constituent of ribosome;	.	19.8347	23.5145	14.4307	21.5589	-0.704409		-0.125271
contig00101	5	uncharacterized protein	.		.	anchored to membrane; cytoplasmic membrane-bounded vesicle; plasma membrane;	.		.	12.034	16.9974	8.22134	10.8831	-1.04787		-0.643219
contig00136	7		.		.		.		.	3.20789	9.48852	0.0810602	0.0540849	-6.87104	0.267836	-7.45481	0.049926
contig00167	4	translationally controlled tumor protein	.		.	cytoplasm;	.		.	19.0886	33.3496	11.0081	12.908	-1.5991	0.992445	-1.3694
contig00271	5	extensin-like protein	.	NA	.	NA	.	NA	.	9.85172	13.7555	7.52143	8.27822	-0.870934		-0.73262
contig00279	5	heat shock protein 90	.	defense response; response to water deprivation; protein folding; response to salt stress; heat acclimation; flower development; protein stabilization; cellular response to calcium ion; leaf development;	.	cytosol; cell wall; mitochondrion; nucleolus; plasma membrane; apoplast;	.	ATP binding; unfolded protein binding;	.	13.1097	19.2019	8.36758	11.7595	-1.19837		-0.707422
contig00290	3	isoflavone reductase-like protein	.	metabolic process;	.		.	catalytic activity; binding;	.	9.06961	6.8101	13.838	6.56076	1.02288		-0.0538134
contig00368	2	3-deoxy-d-arabino-heptulosonate 7-phosphate synthase	.	tryptophan biosynthetic process; tyrosine biosynthetic process; L-phenylalanine biosynthetic process;	.	chloroplast;	.	3-deoxy-7-phosphoheptulonate synthase activity; lyase activity;	.	21.5536	14.7187	32.3404	17.6017	1.13569		0.258066
contig00394	5	glycine-rich rna-binding protein	.		.		.	nucleic acid binding; nucleotide binding;	.	13.9635	19.1744	9.95871	12.7575	-0.94515	0.993042	-0.587836
contig00423	5	superoxide dismutase 2	.	oxidation reduction; superoxide metabolic process;	.	cytoplasm;	.	metal ion binding; superoxide dismutase activity;	.	11.8717	16.7417	5.74018	13.1331	-1.54428		-0.350244
contig00478	1	lipid binding	.	lipid transport;	.	cytoplasmic membrane-bounded vesicle;	.		.	47.9105	30.5186	69.926	43.287	1.19614	0.794996	0.504246
contig00509	3	isoflavone reductase-like protein	.	metabolic process;	.		.	catalytic activity; binding;	.	12.1795	0.512914	30.6932	5.33253	5.90306	0.0198996	3.37803	0.664302
contig00711	4	serine-type d-ala-d-ala carboxypeptidase	.	NA	.	NA	.	NA	.	14.0312	0.0927442	14.4365	27.5643	7.28225	0.00380728	8.21533	0.000725206
isotig00326	1	histone h4	.	nucleosome assembly;	.	nucleosome; nucleus;	.	DNA binding;	.	48.973	47.0675	38.0441	61.8072	-0.307059		0.393043
isotig00329	3	sucrose synthase	.	biosynthetic process; sucrose metabolic process; starch metabolic process;	.		.	sucrose synthase activity;	.	8.29799	5.42484	13.5519	5.91727	1.32084		0.125352
isotig00518	3	protein kinase	.	NA	.	NA	.	NA	.	8.28126	0	17.2165	7.62732	Inf	0.00313233	Inf	0.0318481
isotig00565	6	60s ribosomal protein l37a	.	translation; ribosome biogenesis;	.	ribosome; mitochondrion;	.	metal ion binding; structural constituent of ribosome; RNA binding;	.	11.7488	13.4711	10.8625	10.9128	-0.310509		-0.303848
isotig00898	7		.		.		.		.	5.68569	13.7507	1.18767	2.11874	-3.5333	0.413257	-2.69822	0.664302
isotig00997	3	s-adenosyl-l-homocysteine hydrolase	.	embryonic development ending in seed dormancy; one-carbon metabolic process; posttranscriptional gene silencing; methylation-dependent chromatin silencing; methionine metabolic process;	.	vacuole; plasma membrane;	.	copper ion binding; adenosylhomocysteinase activity;	.	12.5685	8.69397	18.4902	10.5215	1.08867		0.275248
isotig01009	5	heat shock protein 70	.	auxin biosynthetic process; protein amino acid phosphorylation; response to stress; oxidation reduction; serine family amino acid metabolic process;	.		.	ATP binding; protein serine/threonine kinase activity; 2-alkenal reductase activity;	.	8.90926	12.7326	7.12655	6.86864	-0.837252		-0.89043
isotig01027	1	unknown [Picea sitchensis]	.	NA	.	NA	.	NA	.	15.8619	33.2715	5.57999	8.73427	-2.57595	0.513982	-1.92953	0.764878
isotig01048	3	40s ribosomal protein s8	.	translation; ribosome biogenesis;	.	ribosome;	.	structural constituent of ribosome; iron ion binding;	.	10.9735	4.49337	26.4685	1.95875	2.55841	0.988424	-1.19786
isotig01069	6	protein	.	ATP synthesis coupled proton transport; ATP hydrolysis coupled proton transport; oxidative phosphorylation;	.	plant-type vacuole; vacuolar membrane; proton-transporting two-sector ATPase complex, catalytic domain; plasma membrane;	.	proton-transporting ATPase activity, rotational mechanism;	.	12.391	13.2504	9.25495	14.6677	-0.517741		0.146609
isotig01136	5	peroxidase-like protein	.	oxidation reduction; response to oxidative stress; peroxidase reaction;	.		.	heme binding; peroxidase activity;	.	11.9105	17.6415	9.02785	9.06225	-0.966517	0.988424	-0.96103
isotig01151	1	tubby-like protein	.	regulation of transcription;	.	transcription factor complex;	.	phosphoric diester hydrolase activity; transcription factor activity;	.	35.02	47.55	30.4296	27.0804	-0.643968		-0.812193
isotig01446	6	vacuolar h+-translocating inorganic pyrophosphatase	.	oxidation reduction; proton transport; oxidative phosphorylation;	.	cytoplasmic membrane-bounded vesicle; membrane;	.	hydrogen-translocating pyrophosphatase activity; inorganic diphosphatase activity; 2-alkenal reductase activity;	.	10.7117	12.9387	10.4081	8.78829	-0.313989		-0.558039
isotig01480	7	zinc finger protein	.		.		.	zinc ion binding; DNA binding;	.	8.46262	18.1487	3.22036	4.01884	-2.49457	0.874804	-2.17501	0.782575
isotig01680	3	class iv chitinase	.	cell wall macromolecule catabolic process; chitin catabolic process;	.		.	chitinase activity; chitin binding;	.	15.3589	0.353237	38.409	7.31447	6.76466	0.00262874	4.37204	0.0686964
isotig01732	7		.		.		.		.	6.26879	13.6744	1.13942	3.9926	-3.58511	0.777444	-1.77607	0.951723
isotig01734	3	2-oxoglutarate-dependent dioxygenase	.	oxidation reduction;	.		.	iron ion binding; oxidoreductase activity, acting on paired donors, with incorporation or reduction of molecular oxygen, 2-oxoglutarate as one donor, and incorporation of one atom each of oxygen into both donors;	.	8.36803	0.468294	21.8917	2.74408	5.54683	0.0936313	2.55083
isotig01735	3	2-oxoglutarate-dependent dioxygenase	.	oxidation reduction;	.		.	oxidoreductase activity; iron ion binding;	.	9.33427	2.92469	22.5391	2.53898	2.94608	0.872902	-0.204031
isotig01754	3	rrna intron-encoded homing endonuclease	.	NA	.	NA	.	NA	.	14.4907	5.02344	31.8514	6.59717	2.66461	0.44279	0.393172
isotig01758	7		.		.		.		.	7.53398	16.6421	1.90316	4.05666	-3.12837	0.798784	-2.03647	0.715531
isotig01779	3	beta-glucosidase-like protein	.	carbohydrate metabolic process;	.	cytoplasmic membrane-bounded vesicle;	.	hydrolase activity, hydrolyzing O-glycosyl compounds; cation binding;	.	9.15351	0	25.6326	1.82792	Inf	0.00248772	Inf	0.322486
isotig01834	6	60s ribosomal protein	.	translation; ribosome biogenesis;	.	ribosome;	.	structural constituent of ribosome;	.	12.3436	15.7223	9.49582	11.8126	-0.727444		-0.412479
isotig01948	5	adp-ribosylation factor	.	vesicle-mediated transport; intracellular protein transport; protein amino acid ADP-ribosylation; small GTPase mediated signal transduction;	.	Golgi apparatus; plastid;	.	GTP binding; hydrolase activity; transporter activity;	.	9.006	11.0851	7.68857	8.24435	-0.527834		-0.427144
isotig01982	3		.		.		.		.	5.52688	0	10.9411	5.63957	Inf	0.0318909	Inf	0.0370023
isotig02054	3	aspartate transaminase	.	glutamate metabolic process; 2-oxoglutarate metabolic process; aspartate metabolic process; tryptophan biosynthetic process; oxaloacetate metabolic process; alanine metabolic process; arginine metabolic process; cysteine metabolic process; proline metabolic process; tyrosine biosynthetic process; L-phenylalanine biosynthetic process; alkaloid biosynthetic process; carbon utilization;	.	plasma membrane; cell wall; cytosol;	.	pyridoxal phosphate binding; copper ion binding; L-aspartate:2-oxoglutarate aminotransferase activity;	.	7.76642	4.47782	14.7186	4.1028	1.71677		-0.126189
isotig02074	6	ribosomal protein	.	translation; adaxial/abaxial pattern formation; leaf morphogenesis; nucleocytoplasmic transport; protein complex assembly; root morphogenesis; ribosome biogenesis; cell proliferation;	.	nucleolus; chloroplast; vacuole; cytosolic large ribosomal subunit; plasma membrane;	.	zinc ion binding; structural constituent of ribosome; protein binding; 5S rRNA binding;	.	10.9948	12.0197	11.1451	9.81967	-0.108994		-0.291656
isotig02146	3		.		.		.		.	6.62163	0.140057	16.8156	2.90919	6.90765	0.017824	4.37654	0.140078
isotig02202	6	calmodulin	.		.		.	protein binding; O-methyltransferase activity; calcium ion binding;	.	12.4297	14.9211	9.16684	13.2011	-0.702855		-0.176689
isotig02228	5	60s ribosomal protein	.	translation; ribosome biogenesis;	.	ribosome;	.	structural constituent of ribosome;	.	10.4639	13.5289	7.40134	10.4615	-0.870183		-0.370955
isotig02279	3	unknown [Picea sitchensis]	.	NA	.	NA	.	NA	.	13.1319	0	30.4771	8.91864	Inf	0.000624522	Inf	0.00779124
isotig02312	3		.		.		.		.	7.03305	2.04354	14.9738	4.08177	2.8733	0.664545	0.99812
isotig02402	6	60s ribosomal protein l9	.	adaxial/abaxial pattern formation; translation; ribosome biogenesis;	.	nucleolus; chloroplast envelope; vacuole; plasma membrane; cytosolic large ribosomal subunit;	.	structural constituent of ribosome; rRNA binding;	.	10.9573	10.3331	8.90709	13.6317	-0.21425		0.399685
isotig02408	3	lipoxygenase	.	oxylipin biosynthetic process; oxidation reduction;	.	cytoplasm;	.	iron ion binding; lipoxygenase activity;	.	9.7191	0.77343	23.841	4.54282	4.94603	0.128534	2.55425	0.54096
isotig02434	4	ascorbate peroxidase	.	oxidation reduction; response to oxidative stress; peroxidase reaction;	.		.	heme binding; peroxidase activity;	.	13.8945	7.63131	15.3071	18.7449	1.0042		1.2965
isotig02442	6	ribosomal protein s7	.	translation; ribosome biogenesis;	.	ribosome;	.	structural constituent of ribosome;	.	9.81778	8.9829	9.207	11.2634	0.0355485		0.326393
isotig02444	2	protein	.	cell redox homeostasis; oxidation reduction;	.		.	antioxidant activity; protein-disulfide reductase activity;	.	31.6316	19.2103	43.8507	31.8337	1.19072	0.853151	0.728671
isotig02677	7		.		.		.		.	6.01348	11.8039	2.97226	3.26433	-1.98963		-1.8544	0.951723
isotig02746	7		.		.		.		.	5.68704	11.875	1.41995	3.76615	-3.06402	0.79893	-1.65676	0.945843
isotig03014	1	conserved hypothetical protein [uncultured beta proteobacterium CBNPD1 BAC clone 578]	.	NA	.	NA	.	NA	.	18.3277	45.5681	5.89036	3.52472	-2.9516	0.261534	-3.69244	0.0600542
isotig03075	3	unknown [Picea sitchensis]	.	NA	.	NA	.	NA	.	11.7354	9.31448	14.7091	11.1826	0.659157		0.263705
isotig03116	1	translation initiation factor eif-2b alpha subunit	.	regulation of translational initiation;	.	eukaryotic translation initiation factor 2B complex; plastid; ribosome;	.	GTP binding; translation initiation factor activity;	.	12.9742	33.0435	1.22389	4.65536	-4.75482	0.135081	-2.8274	0.140078
isotig03229	4	protein	.	cell death;	.	integral to membrane;	.		.	21.7994	28.8463	16.0232	20.5286	-0.848222		-0.490752
isotig03404	4	---NA---	.	NA	.	NA	.	NA	.	20.0428	28.4296	14.1122	17.5865	-1.01045	0.510583	-0.692923
isotig03505	1	protein	.	NA	.	NA	.	NA	.	15.5431	45.8562	0.299453	0.473495	-7.25865	0.00722217	-6.59763	0.000430786
isotig03916	1	---NA---	.	NA	.	NA	.	NA	.	27.0073	41.1024	11.2968	28.6226	-1.86331	0.684196	-0.522065
isotig04053	2	protein	.		.		.	protein binding;	.	27.0905	16.9836	40.9362	23.3518	1.26923		0.459391
isotig04364	4	---NA---	.	NA	.	NA	.	NA	.	16.5945	15.12	12.1159	22.5476	-0.319551		0.576514
isotig04448	2	protein	.		.		.	oxidoreductase activity;	.	27.6638	21.0877	47.4309	14.4728	1.16943		-0.543063
isotig04452	4	actin	.	auxin biosynthetic process;	.	cytoplasm; cytoskeleton;	.	protein binding; ATP binding;	.	20.9808	22.3823	16.3443	24.2158	-0.453572		0.113591
isotig04456	5	protein	.		.	plastid;	.		.	9.53774	12.6963	6.07017	9.84676	-1.0646		-0.366687
isotig04457	4	at5g51550 k17n15_10	.		.	cytoplasmic membrane-bounded vesicle; plant-type cell wall;	.		.	14.2823	25.3548	4.93039	12.5617	-2.36248	0.477719	-1.01323
isotig04461	5	homeobox transcription factor kn3	.	regulation of transcription, DNA-dependent; regulation of transcription;	.	transcription factor complex;	.	sequence-specific DNA binding; transcription factor activity; protein binding;	.	8.03552	11.8766	6.05465	6.17533	-0.972005		-0.943533
isotig04463	6	triosephosphate isomerase	.	multicellular organism reproduction; reductive pentose-phosphate cycle; primary root development; triglyceride mobilization; glycerol catabolic process; chloroplast organization; glyceraldehyde-3-phosphate biosynthetic process; fructose metabolic process; mannose metabolic process; inositol metabolic process; gluconeogenesis; glycolysis; carbon utilization;	.	mitochondrion; chloroplast envelope; thylakoid; chloroplast stroma; apoplast;	.	triose-phosphate isomerase activity; protein binding;	.	13.5121	13.5653	14.3972	12.5738	0.0858672		-0.109493
isotig04478	3	atp citrate lyase	.	acetyl-CoA biosynthetic process; cellular carbohydrate metabolic process; acyl-carrier-protein biosynthetic process; reductive tricarboxylic acid cycle;	.	citrate lyase complex; plasma membrane; cytosol; succinate-CoA ligase complex;	.	acyltransferase activity; binding; ATP citrate synthase activity; succinate-CoA ligase (ADP-forming) activity; lyase activity;	.	10.7353	4.11459	18.9975	9.0938	2.20698	0.735039	1.14413
isotig04483	2	delta-12 fatty acid desaturase	.	oxidation reduction; lipid metabolic process;	.		.	oxidoreductase activity;	.	16.5174	0	49.5523	0	Inf	0.000136618	NA
isotig04489	6	alpha- -glucan-protein synthase	.	cellulose biosynthetic process; cellular cell wall organization;	.	plant-type cell wall; Golgi apparatus; plasmodesma; extracellular region;	.	glycogenin glucosyltransferase activity;	.	11.959	8.39579	11.1392	16.3421	0.407907		0.960858
isotig04500	3	mandelonitrile lyase	.	cyanide biosynthetic process; defense response; oxidation reduction;	.	cell part;	.	oxidoreductase activity, acting on CH-OH group of donors; FAD binding;	.	9.77769	2.1203	16.249	10.9638	2.93801	0.270371	2.3704	0.664302
isotig04526	6	vamp protein sec22	.	NA	.	NA	.	NA	.	12.8843	14.7957	13.2942	10.563	-0.154384		-0.486162
isotig04533	3	desiccation-related protein pcc13-62	.		.	endomembrane system; cytoplasmic membrane-bounded vesicle;	.		.	8.48251	0	22.6161	2.83142	Inf	0.00465614	Inf	0.0981687
isotig04546	5	eukaryotic initiation factor 4a	.	auxin biosynthetic process; regulation of translational initiation;	.	ribosome;	.	ATP-dependent helicase activity; ATP binding; translation initiation factor activity;	.	10.8203	15.6705	7.94493	8.84553	-0.979942		-0.825028
isotig04548	3	phenylalanine ammonia-lyase	.	phenylpropanoid metabolic process; biosynthetic process; L-phenylalanine catabolic process;	.	cytoplasm;	.	ammonia-lyase activity;	.	12.0141	3.29374	25.2819	7.46653	2.94031	0.360777	1.18071
isotig04550	6	adp-ribosylation factor	.	vesicle-mediated transport; intracellular protein transport; protein amino acid ADP-ribosylation; small GTPase mediated signal transduction;	.	Golgi apparatus; plastid;	.	GTP binding; hydrolase activity; transporter activity;	.	9.22576	9.94733	6.75	10.9799	-0.559423		0.142488
isotig04575	5	protein	.		.	ribosome;	.		.	9.44955	11.6767	7.94054	8.73139	-0.556326		-0.419354
isotig04622	7		.		.		.		.	6.09151	11.6906	2.94146	3.64248	-1.99075	0.860088	-1.68236	0.664302
isotig04626	7		.		.		.		.	6.34115	14.4369	3.00636	1.58022	-2.26367	0.687364	-3.19156	0.306055
isotig04641	6	protein	.	translation; ribosome biogenesis;	.	small ribosomal subunit;	.	structural constituent of ribosome; RNA binding;	.	9.42665	8.91302	9.01824	10.3487	0.0169313		0.215466
isotig04642	7	protein	.	NA	.	NA	.	NA	.	7.8877	16.4784	3.05403	4.13064	-2.4318	0.916643	-1.99614	0.858735
isotig04644	6	protein	.		.		.	nucleic acid binding; nucleotide binding;	.	11.5836	10.1205	11.1128	13.5174	0.134942		0.417533
isotig04655	4	protein	.	translational frameshifting; peptidyl-lysine modification to hypusine; positive regulation of translational termination; positive regulation of translational elongation; regulation of translational initiation;	.	ribosome;	.	translation initiation factor activity; translation elongation factor activity; ribosome binding;	.	18.9516	26.6802	15.7091	14.4654	-0.76417		-0.883168
isotig04668	3		.		.		.		.	5.66617	0	16.7366	0.261886	Inf	0.0082707	Inf
isotig04672	3	atp synthase	.		.	nucleolus; chloroplast; membrane; mitochondrion;	.	cobalt ion binding; copper ion binding; zinc ion binding;	.	9.73127	3.19417	20.0547	5.94492	2.65043		0.896216
isotig04705	5	60s ribosomal protein l10a-1	.	translation; RNA processing; ribosome biogenesis;	.	large ribosomal subunit;	.	structural constituent of ribosome; RNA binding;	.	8.56826	11.93	6.27798	7.49682	-0.926218		-0.670241
isotig04716	4	atp-binding cassette transporter	.	auxin biosynthetic process;	.		.	ATPase activity; ATP binding;	.	17.1296	25.8821	15.1682	10.3384	-0.770904		-1.32395
isotig04725	4	small nuclear ribonucleoprotein sm d1	.		.	ribonucleoprotein complex; membrane;	.	nucleic acid binding;	.	18.038	29.1005	11.6531	13.3606	-1.32033		-1.12306
isotig04781	6	mitochondrial import receptor subunit tom40	.	anion transport; transmembrane transport; signal transduction;	.	mitochondrial outer membrane;	.	receptor activity; voltage-gated anion channel activity;	.	11.1361	10.7091	11.4579	11.2414	0.0975079		0.0699803
isotig04796	6	cytosolic triosephosphate isomerase	.	gluconeogenesis; fatty acid biosynthetic process; pentose-phosphate shunt; glycolysis; fructose metabolic process; mannose metabolic process; inositol metabolic process; carbon utilization; glycerolipid metabolic process;	.	cytoplasm;	.	triose-phosphate isomerase activity;	.	10.0779	11.0964	8.43004	10.7071	-0.396481		-0.0515189
isotig04898	5	endothelial differentiation-related factor 1	.		.		.	sequence-specific DNA binding;	.	9.39505	12.7748	5.73661	9.67373	-1.15503		-0.401155
isotig04932	5	ubiquitin-conjugating enzyme	.	regulation of protein metabolic process; post-translational protein modification;	.		.	small conjugating protein ligase activity;	.	15.681	19.8948	12.8074	14.3406	-0.635414		-0.472289
isotig04976	3	60s ribosomal protein	.	translation; ribosome biogenesis;	.	ribosome;	.	structural constituent of ribosome;	.	13.1636	8.03297	22.3443	9.11361	1.4759		0.182089
isotig05001	3	atp-citrate lyase a-1	.	carotenoid biosynthetic process; starch biosynthetic process; positive regulation of flower development; aging; anthocyanin accumulation in tissues in response to UV light; chlorophyll biosynthetic process; positive regulation of cell size; regulation of embryonic development; leaf development; wax biosynthetic process; acetyl-CoA biosynthetic process; reductive tricarboxylic acid cycle;	.	cytosol; citrate lyase complex; succinate-CoA ligase complex;	.	ATP citrate synthase activity; lyase activity; ATP binding; succinate-CoA ligase (ADP-forming) activity;	.	14.5114	4.62254	25.5531	13.3585	2.46674	0.533094	1.531	0.91109
isotig05025	4	atp adp translocator	.	purine nucleotide transport; mitochondrial transport;	.	chloroplast envelope; mitochondrial inner membrane; integral to membrane;	.	binding; ATP:ADP antiporter activity;	.	15.8283	12.603	14.1848	20.697	0.170578		0.715652
isotig05029	5	ribosomal protein l13a	.	translation; ribosome biogenesis;	.	large ribosomal subunit;	.	structural constituent of ribosome;	.	8.35433	12.56	3.88249	8.62045	-1.69379		-0.543006
isotig05055	5		.		.		.		.	7.62424	11.6518	5.30193	5.91898	-1.13596		-0.977131
isotig05057	5	60s ribosomal protein l21	.	translation; ribosome biogenesis;	.	cytosolic large ribosomal subunit; mitochondrion;	.	structural constituent of ribosome;	.	10.6621	13.1803	6.94242	11.8636	-0.92487		-0.151843
isotig05064	5	protein	.	protein folding; protein amino acid methylation; response to heat;	.	cytoplasm; plasma membrane;	.	metal ion binding; nucleic acid binding; protein methyltransferase activity; heat shock protein binding; ATP binding; unfolded protein binding;	.	8.83662	15.0379	6.96275	4.50918	-1.11087		-1.73767	0.843828
isotig05087	5		.		.		.		.	7.39985	12.3859	3.34273	6.47093	-1.8896		-0.936651
isotig05135	6	40s ribosomal protein s14	.	translation; ribosome biogenesis;	.	ribosome;	.	structural constituent of ribosome;	.	11.9999	14.3201	10.2693	11.4103	-0.479701		-0.327703
isotig05196	5	translation factor	.	regulation of translational initiation;	.	ribosome;	.	translation initiation factor activity;	.	13.471	19.9754	10.1718	10.2659	-0.973652		-0.960368
isotig05217	4	nucleoside diphosphate kinase i	.	red, far-red light phototransduction; auxin biosynthetic process; response to salt stress; UTP biosynthetic process; GTP biosynthetic process; response to cadmium ion; CTP biosynthetic process; purine base metabolic process; pyrimidine base metabolic process;	.	peroxisome; chloroplast; vacuole; plasma membrane; apoplast;	.	nucleoside diphosphate kinase activity; metal ion binding; ATP binding;	.	14.1251	9.78493	10.7042	21.8861	0.129547		1.16138
isotig05229	4	cyclophilin	.	protein folding;	.	cytoplasm;	.	peptide binding; peptidyl-prolyl cis-trans isomerase activity;	.	18.3413	23.7558	12.8176	18.4505	-0.890159		-0.364621
isotig05317	4	eukaryotic translation initiation factor 5a isoform iv	.	translational frameshifting; peptidyl-lysine modification to hypusine; positive regulation of translational termination; positive regulation of translational elongation; regulation of translational initiation;	.	ribosome;	.	translation initiation factor activity; translation elongation factor activity; ribosome binding;	.	18.2928	17.2391	17.5555	20.0839	0.0262335		0.220352
isotig05335	4	calreticulin 2	.	response to oxidative stress; plant-type hypersensitive response; response to salt stress; response to cadmium ion; defense response to bacterium, incompatible interaction; protein folding;	.	mitochondrion; endosome; chloroplast; vacuole; endoplasmic reticulum; plasma membrane;	.	calcium ion binding; ATP binding; unfolded protein binding;	.	14.3714	12.9491	12.5129	17.6521	-0.0494438		0.446987
isotig05499	5	ubiquitin-conjugating enzyme e2	.	ubiquitin-dependent protein catabolic process; regulation of protein metabolic process; post-translational protein modification; protein ubiquitination;	.	endomembrane system;	.	ubiquitin-protein ligase activity;	.	7.78554	13.3054	5.2287	4.8225	-1.34749		-1.46416
isotig05515	6	40s ribosomal protein s17	.	translation; ribosome biogenesis;	.	ribosome;	.	structural constituent of ribosome;	.	9.36127	8.71911	8.44484	10.9199	-0.0461106		0.324701
isotig05549	7	protein	.	NA	.	NA	.	NA	.	10.4409	22.3318	4.13253	4.85832	-2.434	0.853151	-2.20057	0.755989
isotig05572	3		.		.		.		.	6.17858	1.76046	14.2628	2.51251	3.01823	0.988424	0.513178
isotig05614	5	60s ribosomal protein l38	.	ribosome biogenesis; translation;	.	cytosolic large ribosomal subunit;	.	structural constituent of ribosome;	.	8.69779	13.8998	5.07908	7.11453	-1.45242		-0.966221
isotig05727	7		.		.		.		.	6.29366	17.2637	0.324241	1.29304	-5.73453	0.298264	-3.7389	0.251481
isotig05731	3		.		.		.		.	7.59044	2.68469	15.427	4.65964	2.52263		0.795463
isotig05737	7	qm-like protein	.	translation; ribosome biogenesis;	.	ribosome;	.	structural constituent of ribosome;	.	9.64569	23.2983	3.26504	2.3737	-2.83505	0.549168	-3.29502	0.16102
isotig05783	3	conserved protein	.	NA	.	NA	.	NA	.	7.70049	0.10659	22.9949	0	7.75309	0.0303582	-Inf
isotig05790	3	hypothetical protein BpOF4_15215 [Bacillus pseudofirmus OF4]	.	NA	.	NA	.	NA	.	15.6351	11.4208	22.0316	13.4528	0.947904		0.236242
isotig05842	3		.		.		.		.	6.1587	0.0404009	13.1898	5.24592	8.35082	0.051869	7.02066	0.140392
isotig05920	3		.		.		.		.	5.74252	0.0927442	12.7015	4.4333	7.09753	0.0781733	5.57898	0.114018
isotig06030	1	type 1 non specific lipid transfer protein precursor	.	lipid transport;	.		.	lipid binding;	.	28.4099	49.3241	10.2023	25.7033	-2.2734	0.982023	-0.940336	0.951723
isotig06085	6	60s ribosomal protein l35a	.	ribosome biogenesis; translation;	.	cytosolic large ribosomal subunit; membrane;	.	structural constituent of ribosome;	.	11.194	9.6054	10.6432	13.3334	0.148011		0.473122
isotig06185	3		.		.		.		.	7.56789	2.60124	13.4827	6.61976	2.37384	0.853151	1.34758
isotig06464	3		.		.		.		.	5.97008	0.10659	15.527	2.27668	7.18656	0.0405253	4.41679	0.557298
isotig06469	6	60s ribosomal protein l31a	.	translation; ribosome biogenesis;	.	ribosome;	.	structural constituent of ribosome;	.	10.7313	11.4722	9.59799	11.1238	-0.257336		-0.0444956
isotig06583	7		.		.		.		.	7.04739	16.2579	1.08447	3.79978	-3.90608	0.353964	-2.09716	0.60959
isotig06719	4	universal minicircle sequence binding protein	.		.		.	binding;	.	22.3727	17.0239	23.3168	26.7774	0.453802		0.653453
isotig06798	4	---NA---	.	NA	.	NA	.	NA	.	15.956	22.8146	8.97716	16.0763	-1.34563		-0.505021
isotig07031	5	thioredoxin-like protein	.	cell redox homeostasis; glycerol ether metabolic process; electron transport;	.		.	electron carrier activity; protein disulfide oxidoreductase activity;	.	7.97651	14.8945	5.02535	4.00969	-1.56748		-1.89322
isotig07280	3	mitochondrial atp synthase 6 kda subunit	.		.	mitochondrial respiratory chain complex III; plastid;	.		.	11.4355	8.02191	16.4852	9.79955	1.03915		0.288769
isotig08156	2	protein	.	cell redox homeostasis; electron transport;	.		.	electron carrier activity; protein disulfide oxidoreductase activity;	.	24.7422	0.593716	51.1554	22.4774	6.42897	0.00053877	5.24256	0.0115648
isotig08369	3	---NA---	.	NA	.	NA	.	NA	.	10.545	0	31.5492	0.0859755	Inf	0.000717804	Inf
isotig08457	5	---NA---	.	NA	.	NA	.	NA	.	10.761	18.3052	5.17217	8.80557	-1.82341		-1.05576
isotig08823	3	protein	.	mRNA processing; RNA splicing;	.	nucleus;	.	RNA binding; nucleotide binding;	.	8.21452	0.465625	23.0511	1.12679	5.62953	0.161016	1.27498
isotig08877	7		.		.		.		.	7.53368	15.1295	2.05587	5.4157	-2.87954	0.691563	-1.48214
isotig08988	3		.		.		.		.	7.63957	3.92996	13.6914	5.29736	1.80068		0.430761
isotig09117	1	rna polymerase ii largest subunit	.	NA	.	NA	.	NA	.	30.9863	81.0541	3.86499	8.03969	-4.39035	0.0781733	-3.33367	0.0370023
isotig09664	1	metallothionein-like protein class ii	.		.		.	metal ion binding;	.	25.6713	54.4685	6.12742	16.418	-3.15207	0.266856	-1.73015	0.720702
isotig10054	1	probable exported protein	.	NA	.	NA	.	NA	.	48.0451	50.4787	37.2961	56.3606	-0.436651	0.957725	0.159013
isotig10271	1	60s ribosomal protein l3	.	translation; ribosome biogenesis;	.	ribosome;	.	structural constituent of ribosome;	.	34.5526	48.7757	17.8767	37.0054	-1.44808	0.858504	-0.398429
isotig11122	1	mt3_picgl ame: full=metallothionein-like protein emb30	.		.		.	metal ion binding;	.	27.0696	50.6839	8.27495	22.2499	-2.61471	0.710269	-1.18773	0.975635
isotig11148	6	protein	.	NA	.	NA	.	NA	.	14.8073	15.6045	15.6007	13.2166	-0.000347505		-0.239612
isotig11375	7	NA	.	NA	.	NA	.	NA	.	8.51337	16.2731	3.43756	5.82945	-2.24303		-1.48106	0.951723
isotig11562	1	serotonin receptor, putative	.	NA	.	NA	.	NA	.	15.2088	44.3614	0.339983	0.924948	-7.0277	0.0131134	-5.58379	0.00206169
isotig12245	1	---NA---	.	NA	.	NA	.	NA	.	42.2095	46.3114	38.4496	41.8675	-0.268399		-0.145538
isotig12479	4	---NA---	.	NA	.	NA	.	NA	.	16.7068	16.1448	10.3248	23.6509	-0.644953		0.550824	0.979294
isotig12628	1	lipid transfer protein	.	lipid transport;	.		.	lipid binding;	.	26.8967	59.4872	5.52586	15.6771	-3.42831	0.34896	-1.92392	0.465856
isotig12629	5	aba-responsive lea-like protein	.	response to stress;	.		.		.	11.7411	17.0155	8.47428	9.73347	-1.00569		-0.805825
isotig12834	4	---NA---	.	NA	.	NA	.	NA	.	22.6398	18.2748	21.6294	28.0151	0.243138		0.61635
isotig12867	1	translationally controlled tumor protein	.		.	cytoplasm;	.		.	41.9327	70.8457	22.1034	32.8491	-1.68042	0.735039	-1.10883
isotig12968	5	---NA---	.	NA	.	NA	.	NA	.	12.0061	17.6235	8.27523	10.1195	-1.09063	0.813594	-0.800364
isotig12976	3	---NA---	.	NA	.	NA	.	NA	.	13.8174	9.77949	17.3071	14.3655	0.823529		0.55478
