# Supplementary material for: Transcriptional Responses Associated with Virulence and Defence in the Interaction between Heterobasidion annosum s.s. and Norway Spruce
Source: PLoS One. 2015 Jul 7;10(7):e0131182. doi: 10.1371/journal.pone.0131182 (PMC4495060; doi:10.1371/journal.pone.0131182)
Supplement: S5 Table — (XLSX) [file pone.0131182.s006.xlsx]

## Sheet: Supplementary table S5
id	baseMeanA	baseMeanB	log2FoldChange	padj	Significant	Length	Hit.Desc		GO.biological.process	GO.cellular.component	GO.molecular.function	comment	BlastX NCBI		Hetan1	SEQ_ID	mean_Bark	mean_liquid culture_LC	FC	P value Bark vs LC	Cellulose vs LC	FB vs LC	P value FB vs LC	Wood vs LC	P value Wood vs LC	Lignin vs LC	Bark with H. annosum necrosis35532302_532	Cellulose35532402_532 - linear	Fruiting bodies35532502_532 - linear	wood35532602_532 - linear	wood35538502_532 - linear	Cellulose35538602_532 - linear	liquid culture35538702_532 - linear	Bark with H. annosum necrosis35538802_532	liquid culture35542502_532 - linear	Lignin35542602_532 - linear	wood35544202_532 - linear	Fruiting bodies35544402_532 - linear	Lignin35544502_532 - linear	Fruiting bodies35544602_532 - linear	Fruiting bodies35544702_532 - linear	liquid culture35771702_532 - linear	Bark with H. annosum necrosis35538802_53236047002_532 - linear	wood36047102_532 - linear	Cross-hyb with pine	mean_raw Pine
isotig04483	49.5523	0	#NAME?	1.63246e-08	Yes	1431	delta-12 fatty acid desaturase		oxidation reduction; lipid metabolic process;		oxidoreductase activity;	Fungal	ETW77095.1		147972	147972	22638.1	27027.8	0.837583	0.676	0.134093	0.156448	0.266	0.0761763	0.00607	0.148423	18504.3	4157.63	34470.9	1597.1	2141.1	3159.35	30559.6	23852.2	36954.7	3453.84	2753.81	5564.75	4659.42	718.623	2319.24	17483	26285.5	1908.2	x	266.5
isotig09146	14.7141	0	#NAME?	0.00262175	Yes	556	weakly similar to hypothetical protein		NA	NA	NA	Fungal	ETW83069.1		NA	NA
isotig03399	13.7045	0	#NAME?	0.0071973	Yes	715	protein		cellular metabolic process;	intracellular part;	catalytic activity; coenzyme binding; nucleotide binding;	Fungal	ETW81018.1		150655	150655	16097.6	16087.2	1.00064	1	0.796567	1.22082	0.733	0.418411	0.178	0.967011	12478.4	14051.3	20688.3	9577.74	7828.91	11686.7	15233.5	19095.6	28027.4	15131.9	4695.33	17484.7	15993.1	20123.5	20438.6	9751.3	17506.1	5830.6	x	182.5
isotig04522	12.1635	0	#NAME?	0.00262175	Yes	1320	mitochondrial carrier protein		transmembrane transport; auxin biosynthetic process; protein amino acid phosphorylation;	integral to membrane; mitochondrial inner membrane;	protein kinase activity; ATP binding; transporter activity;	Fungal	ETW86881.1		58849	58849	44513.2	34898.5	1.2755	0.179	0.956424	1.02304	0.919	1.14863	0.29	1.12204	43131.7	30905.2	33926.4	38058.4	37157.7	36048.2	30969.8	42053.3	38049.4	39733.4	41541.7	31014.8	38589.9	39975.9	38627.1	36069.1	48626.2	43950.6	x	750
isotig04652	10.5676	0	#NAME?	0.00606683	Yes	1145	delta-12 fatty acid desaturase		metabolic process;			Fungal	ETW77095.1		147972	147972	22638.1	27027.8	0.837583	0.676	0.134093	0.156448	0.266	0.0761763	0.00607	0.148423	18504.3	4157.63	34470.9	1597.1	2141.1	3159.35	30559.6	23852.2	36954.7	3453.84	2753.81	5564.75	4659.42	718.623	2319.24	17483	26285.5	1908.2	x	266.5
isotig10242	10.4556	0	#NAME?	0.0101334	Yes	498	weakly similar to CRISPR-associated protein 1 [Heterobasidion irregulare TC 32-1]		NA	NA	NA	Fungal	ETW81403.1		51208	51208	9418.72	827.665	11.3799	0.061	0.830031	0.421301	0.275	5.62199	0.0623	15.5212	12703.7	593.772	320.521	6742.92	4640.42	794.838	406.084	8270.99	861.483	14364.5	4003.8	317.215	11488.6	378.607	384.095	1620.62	7952.2	3742		163
isotig05435	10.1921	0	#NAME?	0.0350578	trend	885	Clavaminate synthase-like		oxidation reduction;		oxidoreductase activity; iron ion binding;	Fungal	ETW83498.1		109183	109183	20421	4954.37	4.12181	0.172	1.31231	5.5069	0.0324	0.808245	0.546	1.26564	14190.1	6674.34	30325.4	3632.82	4179.61	6333.49	6839.88	13873.5	5388.04	6806.92	4273.95	28850.3	5776.32	21497.4	29460.5	3299.84	43257	3962		136
isotig05463	9.9078	0	#NAME?	0.0051859	Yes	880	delta-12 fatty acid desaturase		oxidation reduction; lipid metabolic process;		oxidoreductase activity;	Fungal	ETW77100.1		148283	148283	12899.9	18545.7	0.695576	0.563	0.289044	0.285384	0.191	0.324664	0.105	0.336504	10612	5144.45	11126.5	7243.09	6629.64	5585.63	23964.2	14878.1	27705.1	6025.17	5006.09	4086.68	6463.95	2512.6	6868.06	9607.4	13596.2	5467.6		153.5
isotig03149	7.92431	0	#NAME?	0.0777096		827	6-phosphogluconate dehydrogenase		mycelium development; pentose-phosphate shunt; D-gluconate metabolic process;		NADP or NADPH binding; phosphogluconate dehydrogenase (decarboxylating) activity;	Fungal	ETW87473.1		145503	145503	30123.3	31565.2	0.95432	0.804	0.95634	0.844425	0.55	0.929756	0.684	0.793448	29637.6	30143.2	21064.8	30597.4	27906.1	30231.1	33158.5	31101.2	36714.8	24539	29231.3	25614.8	25562.2	27702.2	33769.1	25834	29654.4	29722.2	x	208.5
isotig09327	7.8167	0	#NAME?	0.0741844		541	hypothetical protein CC1G_10507 [Coprinopsis cinerea okayama7		NA	NA	NA	Fungal	ETW87573.1		31518	31518	41016.7	43299.5	0.947278	0.809	0.772722	1.04515	0.9	0.744564	0.207	0.71947	41502.3	33253.3	42033.9	32655.5	30247.4	33665	52425.7	38845.4	44988.3	30855.9	34736.1	38986.6	31452.4	47076.3	54365.8	34419.6	42802.6	31485.8	x	237
contig00252	7.51144	0	#NAME?	0.0425891	trend	628	NAD(P)+-dependent aldehyde dehydrogenase		oxidation reduction; gluconeogenesis; glycolysis; arginine metabolic process; histidine metabolic process; isoleucine catabolic process; leucine catabolic process; lysine catabolic process; proline metabolic process; tryptophan metabolic process; valine catabolic process; fatty acid metabolic process; bile acid biosynthetic process; 1,2-dichloroethane catabolic process; beta-alanine metabolic pro…		aldehyde dehydrogenase (NAD) activity;	Fungal	ETW77667.1		107346	107346
isotig11547	7.50002	0	#NAME?	0.0988853		432	phosphoglycerate mutase family		NA	NA	NA	Fungal	ETW83924.1		146669	146669	50750	36651.3	1.38467	0.101	1.08682	0.993776	1	0.973131	0.851	1.01904	50866.3	39016	38085.3	34146.3	35567	40667.5	34009.8	51651.1	34134.8	38925.8	36951	35361.6	35836.3	35032.1	37304	42409.8	49750.6	36059.9	x	377.5
isotig06808	7.45193	0	#NAME?	0.0829106		714	hypothetical protein		NA	NA	NA	Fungal	ETW82880.1		148465	148465	26364.4	24484.9	1.07676	0.821	0.810385	0.934636	0.894	0.691615	0.124	0.935432	31074.1	18991.8	16635.1	17055.3	17796.3	20730.7	19340.2	29568.2	27197.3	19243	17141.2	28459.8	27261.4	33442.9	17322.2	27906.7	19944.9	15806	x	319
isotig06689	7.17233	0	#NAME?	0.0730563		726	small secreted protein		NA	NA	NA	Fungal	ETW80941.1		120164	120164	5235.98	1781.96	2.93832	0.521	1.95653	0.0150604	0.181	4.59844	0.358	0.393419	6266.15	1873.71	1	13401.9	11378.6	6487.42	3123.84	3905.52	5938.96	678.031	5057.84	69.412	724.898	285.274	26.224	305.008	5865.6	5845.5		212.5
isotig09510	6.93871	0	#NAME?	0.11339		534	manganese superoxide dismutase		oxidation reduction; superoxide metabolic process;	mitochondrial matrix;	metal ion binding; superoxide dismutase activity;	Fungal	ETW77631.1		65281	65281
isotig05369	5.94503	0	#NAME?	0.0758749		893	NADP-dependent oxidoreductase 2 [Heterobasidion irregulare TC32-1]		cellular response to stress; oxidation reduction;	cytosol; nucleus;	zinc ion binding; oxidoreductase activity; nucleotide binding;	Fungal	ETW75399.1		108030	108030	15833.5	12342.3	1.28287	0.48	0.476261	0.581777	0.563	1.42646	0.128	0.931819	12331.6	6060.3	17453.4	15678.4	16979.9	5701.52	14373.8	15397	13062.4	12719.7	19383.6	7567.1	10398.7	1996.34	10082.7	10013.7	20906.4	18618.9	x	187.5
isotig05851	5.90421	0	#NAME?	0.101337		815	MFS monocarboxylate transporter [Heterobasidion irregulare TC32-1]		NA	NA	NA	Fungal	ETW81357.1		147551	147551	22314.2	27327.1	0.816558	0.56	0.756309	1.09345	0.836	0.759107	0.411	0.79271	19398	20844.7	37402.8	20356.9	20537.3	20492.3	34942.1	25485.7	30830.7	21761.9	20144.3	24482.7	21563.5	29558.7	29452.6	18943	22474.4	21987.7		134.5
isotig08787	5.88452	0	#NAME?	0.182324		576	protein disulfide isomerase		cell redox homeostasis; glycerol ether metabolic process; electron transport;	endoplasmic reticulum;	isomerase activity; electron carrier activity; protein disulfide oxidoreductase activity;	Fungal	ETW83978.1		146695	146695	32025.9	28768.4	1.11323	0.68	1.02616	0.766677	0.337	1.09926	0.694	1.02866	28564.8	28396.9	22705.7	29514.9	32379.9	30689.4	34863.7	33220.1	31178.4	30109	31700.5	20395	29085.9	23647.8	21610.4	21903.8	34615.6	33012.6	x	188.5
isotig04891	5.83229	0	#NAME?	0.0893659		1022	translation elongation factor 1-alpha		regulation of translational elongation;	ribosome;	translation elongation factor activity; GTP binding; GTPase activity;	Fungal	ETW87845.1		140800	140800	24498	25230	0.970986	0.803	0.832178	0.796619	0.337	0.912269	0.209	0.859535	22682.7	22308.2	24348.3	22847.8	21831.9	19760.7	26697.9	23556.9	24933.5	18757	24725.8	18792.8	25072.5	14764.4	24154.3	24126.3	27515.5	22754.8	x	177
isotig10922	5.70332	0	#NAME?	0.182324		463	phospholipase d transphosphatidylase		NA	NA	NA	Fungal	ETW81851.1		173533	173533	34238.4	40193.8	0.851833	0.362	1.00712	0.190814	0.0433	0.873208	0.44	0.906643	33291.6	43284.7	5207.1	32024.3	31750.8	37856.7	35611.9	37286.9	39472.8	37051	41479.4	6103.24	35841.8	15941.1	6829.74	46193.7	32333.2	35978.2	x	180.5
isotig07108	5.69629	0	#NAME?	0.182324		690	60s ribosomal protein l10		translation; ribosome biogenesis;	ribosome;	structural constituent of ribosome;	Fungal	ETW78184.1		148800	148800	32283.8	27987.4	1.15351	0.219	0.755321	0.995027	1	0.96747	0.622	0.778957	30195.3	21163.6	23357.1	27777.7	27409.6	21115.3	27875.6	32913.4	29890.1	22370.6	25752.8	27130.8	21245.8	32788.9	28945.3	26310.8	33856.5	27414.1	x	243
isotig11891	5.56051	0	#NAME?	0.0630307		409	two component sensor kinase		NA	NA	NA	Fungal	ETW81844.1		147735	147735	46074.4	43075.1	1.06963	0.668	0.987872	0.0691197	0.00629	0.909494	0.516	1.01008	42293.4	43859.3	2328.78	39801.9	38600.7	41285	38072.9	49882	42151.6	41071.2	40563.1	3549.3	46092.2	2365.58	4018.75	49802.2	46362	37798.5	x	295.5
isotig10204	5.17981	0	#NAME?	0.17503		500	formate dehydrogenase		oxidation reduction; mycelium development;		NAD or NADH binding; oxidoreductase activity, acting on the CH-OH group of donors, NAD or NADP as acceptor;	Fungal	ETW80890.1		146404	146404	41083.4	19510.4	2.10573	0.0426	1.34315	0.821897	0.617	1.26121	0.268	1.31529	40553.7	25596	11825.7	24183.3	23948.7	26829.1	16195.1	40015.3	19404.4	25630.9	27424.4	17506.9	25692.6	13190.4	24212.3	23632.6	42731.1	23082.2	x	164.5
isotig06120	5.0336	0	#NAME?	0.139201		780	hypothetical protein		cellular metabolic process; electron transport;		protein kinase activity; nucleotide binding; copper ion binding; electron carrier activity;	Fungal	ETW86305.1		145671	145671	6790.07	4207.14	1.61394	0.473	1.01431	0.159756	0.106	3.19819	0.0343	1.20206	9377.18	3760.99	238.116	19608	12205.5	4841.9	3578	9296.31	5724.94	5285.32	14920.2	894.579	4838.97	2071.01	462.589	3635.38	3591.2	9179.1	x	204
isotig10932	4.77928	0	#NAME?	0.223286		461	atpase alpha subunit		plasma membrane ATP synthesis coupled proton transport; auxin biosynthetic process; oxidative phosphorylation;	proton-transporting ATP synthase complex, catalytic core F(1);	hydrogen ion transporting ATP synthase activity, rotational mechanism; ATP binding; proton-transporting ATPase activity, rotational mechanism;	Fungal	ETW78859.1		35948	35948	35525.8	27682	1.28335	0.382	0.846346	1.1828	0.611	1.40316	0.212	1.30235	35507.9	21021.3	31585.7	38472	40995.6	26111.5	28114.7	34692.7	35201.5	37891.1	35590.6	31744	34301.4	40914.6	28015.6	21433.8	36397.4	40551	x	595.5
isotig10696	4.60845	0	#NAME?	0.254728		474	thioredoxin		cell redox homeostasis; glycerol ether metabolic process; electron transport;		electron carrier activity; protein disulfide oxidoreductase activity;	Fungal	ETW86579.1		30380	30380	24532.4	33095.9	0.741253	0.0994	0.751256	0.685381	0.0725	0.639946	0.0192	0.523329	23689.6	26343.8	23832.3	21881.6	20127.4	23466.3	30757.8	24696.9	37663.1	16499.8	20815.3	20321	18181	21539.2	25379.5	31293.2	25236	21949.2	x	248.5
isotig12790	4.5044	0	#NAME?	0.223286		292	pe family protein		NA	NA	NA	Fungal	ETW77292.1		NA	NA
isotig09128	4.43906	0	#NAME?	0.0988853		554	cytochrome b5		defense response to bacterium;	endoplasmic reticulum membrane;	heme binding;	Fungal	ETW84025.1		62707	62707	34533.6	24480.8	1.41064	0.277	1.36924	1.13434	0.625	1.10655	0.675	1.19156	36384.1	33350.8	24923.7	28251.7	25241	33690.3	20244.1	32265.6	32167.3	29212.8	28994.1	28214.6	29127.9	28682.5	29483.1	22530.2	35081.2	26045	x	186
isotig11033	4.43346	0	#NAME?	0.254728		455	2-keto-4-methylthiobutyrate aminotransferase apoenzyme		NA	NA	NA	Fungal	ETW87218.1		145367	145367	41853.7	35567.9	1.17673	0.434	1.13028	0.815763	0.452	1.26678	0.249	1.33549	41374.2	39375.3	34762.6	44262.2	41883.4	41045.8	31339.4	42946.6	32580.4	49654.7	45298.3	26740.4	45439.9	23386.7	32601.8	44068.5	41261.3	49078.2		161.5
isotig03015	4.33356	0	#NAME?	0.254728		653	ubiquitin conjugating enzyme		regulation of protein metabolic process; post-translational protein modification;		small conjugating protein ligase activity;	Fungal	ETW77941.1		148708	148708	46300.6	40676.6	1.13826	0.0869	1.12557	1.10251	0.164	1.01879	0.828	0.886833	45495.4	45638.9	46888	38761.2	39467.6	45930.3	42055.1	47168.7	41310.1	35932.5	45999.9	42735.4	36214.7	43783.6	46104.8	38739.9	46252.9	41911	x	457
isotig07750	4.0603	0	#NAME?	0.182324		639	expressed protein [Schizophyllum commune H4-8]		NA	NA	NA	Fungal	ETW85767.1		145878	145878	22630.9	20582.5	1.09952	0.789	1.18303	1.42574	0.267	1.43427	0.226	1.5972	20754.8	24721	30973.4	33701.5	29671.7	23984	15163.4	29078.7	24973.7	31972.3	26951.5	30571.9	33802.1	25351	30891.9	23025.9	19204.8	28180.3	x	179.5
isotig11592	4.00838	0	#NAME?	0.182324		427	40s ribosomal protein s3		translation; ribosome biogenesis;	ribosome;	structural constituent of ribosome;	Fungal	ETW84374.1		63088	63088	25401.5	22384.8	1.13476	0.572	0.872378	1.00363	1	0.928677	0.639	0.855478	21747.5	19686.4	20324.9	20081.7	20822.8	19370.9	26567.1	26077.9	19420.4	19693.1	22361.4	23940.7	18621.3	24821.8	21091.8	21739.9	28899.8	19972.5	x	173
isotig09890	3.81579	0	#NAME?	0.346171		516	aspartic peptidase a1		proteolysis;		aspartic-type endopeptidase activity;	Fungal	ETW87129.1		99524	99524	2518.18	4059.89	0.62026	0.766	1.53795	0.468315	0.546	0.470972	0.377	0.460657	1778.16	6588.02	2962.66	1596.1	2088.22	5917.82	5828.66	11184.6	1583.2	1687.06	2064.16	2323.2	2073.17	544.164	3488.85	7251.65	802.9	1942.9		131
isotig08421	3.80734	0	#NAME?	0.172906		593	protein		NA	NA	NA	Fungal	ETW87645.1		59811	59811	30350.1	17442.9	1.73997	0.248	2.20871	0.830252	0.657	1.59898	0.221	2.42977	32224.9	34116.7	18227.7	26846.5	32183.7	43505.6	18509.9	32963.2	23943.1	40830.6	25896.9	15110.6	43992.7	10598.6	15067.7	11974.8	26318.3	27043.8	x	226.5
isotig11693	3.67122	0	#NAME?	0.346171		424	malate dehydrogenase		malate metabolic process; glycolysis; pyruvate metabolic process; reductive tricarboxylic acid cycle; glyoxylate metabolic process;		binding; L-malate dehydrogenase activity;	Fungal	ETW79906.1		155703	155703	31808.7	30010.4	1.05993	0.716	1.01376	0.975392	0.898	1.00607	1	0.953622	29695.6	30242.5	31064.6	28352.2	34163.6	30605	34574	30516.1	29125.6	27769.8	28096.6	29744.6	29493.2	29240.6	27173.2	26840.4	35515.5	30535.2		156.5
isotig07226	3.66102	0	#NAME?	0.30751		681	ribosomal protein l16a		translation; ribosome biogenesis;	large ribosomal subunit;	structural constituent of ribosome;	Fungal	ETW87302.1		145418	145418	32966.6	28737.4	1.14717	0.377	1.08943	0.932029	0.626	1.00937	0.928	0.939256	29302.8	32194	31971.9	28118.2	29023.4	30445.4	28404.4	33153.7	26950.3	27904.6	29099.1	25643.8	26108.9	27470.4	22850.4	31002.4	36879.2	29811.7	x	302.5
isotig06427	3.3909	0	#NAME?	0.346171		749	actin		auxin biosynthetic process;	cytoplasm; cytoskeleton;	protein binding; ATP binding;	Fungal	ETW84682.1		146998	146998	24564	22309.5	1.10106	0.644	1.03867	0.8714	0.613	1.17269	0.444	1.08268	22559.8	22365.3	14549.2	27691.4	27027.8	24008.3	19352.8	26463.9	27896.8	24956.4	24537	19184	23377.6	22654.9	22588.4	20566.9	24826	25510.4	x	359
isotig12111	3.32254	0	#NAME?	0.346171		394	---NA---		NA	NA	NA	Fungal	ETW81845.1		143314	143314	44409.1	36426.1	1.21916	0.0439	1.01508	0.906669	0.0979	0.999561	1	0.974383	42984.6	38092.8	33997.4	35901	37532.6	35890.8	37499.2	46788.9	35947.6	36660.3	36548.8	34398.5	34362.8	31729.1	32062.9	35854.7	43547.2	35686.2	x	587.5
isotig07559	3.2927	0	#NAME?	0.30751		656	selenocysteine lyase		electron transport;		copper ion binding; electron carrier activity;	Fungal	ETW86032.1		43846	43846	33109	21649	1.52935	0.334	1.59673	1.10562	0.803	1.79062	0.122	2.02239	31707.7	32510.7	23183	41147.2	39198.7	36754.9	17035.9	39894.8	31216	47600.9	34933.5	19810.7	40270.7	25800.9	27699.2	19079.7	28691.7	40078.8		160
isotig08015	3.27516	0	#NAME?	0.254728		622	acetyl- mitochondrial precursor		pyruvate metabolic process; isoleucine catabolic process; leucine catabolic process; lysine catabolic process; tryptophan metabolic process; valine catabolic process; fatty acid biosynthetic process; benzoate metabolic process; acyl-carrier-protein biosynthetic process; cellular ketone body metabolic process;	mitochondrial inner membrane; mitochondrial matrix;	acetyl-CoA C-acetyltransferase activity; protein binding;	Fungal	ETW84372.1		146869	146869	30460.6	31324.4	0.972423	0.803	0.829033	0.765133	0.228	0.8292	0.0896	0.809056	28168.3	25352.4	18536.3	25076.7	25306.9	26600.6	30584	33317.4	29697.6	25678.4	24848	25128.7	25012.4	30413.3	23292.9	33840.3	30115.1	28864.8		177.5
isotig06197	3.16198	0	#NAME?	0.30751		769	hypothetical protein		NA	NA	NA	Fungal	ETW81630.1		151820	151820	12723.4	958.937	13.2683	0.103	4.29897	0.635854	0.679	3.84345	0.222	7.58646	11403.6	3916.64	755.006	4916.25	3197.86	4339.07	1202.48	13949.2	2332.42	6566.45	3231.94	642.28	8059.75	452.299	630.193	314.4	12948.6	3631.5		137.5
isotig11708	3.1341	0	#NAME?	0.28089		421	delta-12 fatty acid desaturase		oxidation reduction; lipid metabolic process;		oxidoreductase activity;	Fungal	ETW81752.1		147699	147699	30028.1	34534	0.869525	0.293	0.836365	0.830732	0.124	1.10148	0.315	0.960613	28355.5	27727.8	27236.8	39262.8	33876.1	30086.3	37015	28817.2	34001.9	32867.2	38934.3	27375.4	33483.2	32178.5	28232.4	32723.4	33135.7	40428.4	x	177.5
isotig10923	3.11056	0	#NAME?	0.30751		459	40s ribosomal protein s23		translation; ribosome biogenesis;	small ribosomal subunit; mitochondrion;	structural constituent of ribosome;	Fungal	ETW80764.1		141830	141830	39580.1	35251	1.12281	0.353	1.04229	0.949212	0.752	1.04088	0.713	1.03898	37444.8	37359.1	37186	34569.2	40840.3	36134.6	35062.1	39294.8	38572.4	37359.3	36978.1	31412.4	35905.6	37854.9	28348.9	32389.2	42141	34719.1	x	518.5
isotig10396	3.0274	0	#NAME?	0.28089		491	aldo keto reductase		NA	NA	NA	Fungal	ETW83798.1		142094	142094	16256.3	18034.4	0.901403	0.778	0.947973	0.805967	0.469	0.799935	0.459	0.885754	12252.8	17136.3	13722.2	16174.5	15195.1	17056.1	17398.3	19358.5	23895.2	19552	14891.3	14576.8	13050.9	14633.9	15248.7	14108.8	18111.6	11834.8	x	340
isotig11821	2.8871	0	#NAME?	0.30751		414	long-chain fatty acid transporter		transport;	mitochondrion;	acyl-CoA binding;	Fungal	ETW83326.1		54989	54989	21457.3	24117.9	0.889681	0.49	1.31199	1.1361	0.621	0.995772	1	0.864254	20633.1	32895.7	28341.1	23626.6	24472.7	30436.9	26310.1	21477.5	26366.4	23823.9	23519.3	30274.7	18236.9	20930	31387.4	20223.1	22293.4	24462.1	x	182.5
isotig08352	2.83362	0	#NAME?	0.346171		600	vacuolar protease a		proteolysis;		aspartic-type endopeptidase activity;	Fungal	ETW83983.1		34412	34412	30013.5	35666.6	0.841503	0.289	0.847994	0.907239	0.555	0.896304	0.4	0.860478	28554.6	27386.2	28362.6	32170.3	31725.6	33402.3	35295.9	31304.6	40462.3	32428.1	30460.7	32796.1	29045.6	34449	34212.7	31769.4	30245.9	33594	x	191.5
isotig08842	2.82358	0	#NAME?	0.254728		573	carboxyphosphonoenolpyruvate		metabolic process;		catalytic activity;	Fungal	ETW74844.1		39756	39756	9926.12	31000.1	0.320196	0.231	0.109331	0.636086	0.605	0.295512	0.0597	0.0396994	10761.3	3120.58	40726.5	12398.4	8410.11	3681.14	35579.5	5538.95	45705.1	1297.35	7701.79	26909.4	1167.43	16318.6	8453.82	18320	16407.8	8769.9		165.5
isotig10994	2.56464	0	#NAME?	0.278967		459	family transcriptional regulator		NA	NA	NA	Fungal	ETW78736.1		155912	155912	26020.5	6834.27	3.80735	0.0751	2.23391	0.509269	0.262	2.82235	0.0593	3.27114	27673.5	15454	5855.5	18971.8	19538.3	15082.5	4237.94	28262.1	7753.75	21297.1	19242.2	2675.45	23467.3	2881.87	3250.18	9714.28	22525.7	19407.1		137.5
isotig08794	2.50261	0	#NAME?	0.406464		575	formate dehydrogenase		oxidation reduction;		oxidoreductase activity, acting on the CH-OH group of donors, NAD or NADP as acceptor; NAD or NADH binding;	Fungal	ETW80890.1		146404	146404	41083.4	19510.4	2.10573	0.0426	1.34315	0.821897	0.617	1.26121	0.268	1.31529	40553.7	25596	11825.7	24183.3	23948.7	26829.1	16195.1	40015.3	19404.4	25630.9	27424.4	17506.9	25692.6	13190.4	24212.3	23632.6	42731.1	23082.2	x	164.5
isotig09339	2.3443	0	#NAME?	0.305074		542	aldo keto reductase		NA	NA	NA	Fungal	ETW77850.1		148683	148683	4902.05	15810.4	0.310053	0.571	0.202089	1.49002	0.606	0.634385	0.583	0.161642	513.656	3586.9	26769.5	13093.8	13283.3	2846.15	21135.3	11650.5	26878.6	4608.23	7710.29	25496.2	1417.34	15684	28771.4	6956.75	19682.4	7546.3		160.5
isotig12803	2.30252	0	#NAME?	0.305074		287	subunit of the mitochondrial f1f0 atp synthase		NA	NA	NA	Fungal	ETW86367.1		43415	43415	25550.6	23322	1.09556	0.661	1.25241	0.90268	0.702	1.25514	0.321	1.19542	26257.7	28198	18781.1	32240.9	31099.6	30255.5	21313.1	26545.5	29422.9	27778.7	28592.3	27068.7	27980.7	19258.1	20062.9	20228.5	23930.6	25610.7	x	181.5
isotig08562	2.29681	0	#NAME?	0.343957		589	hypothetical protein		NA	NA	NA	Fungal	ETW83071.1		157214	157214	45234.1	38058.5	1.18854	0.333	0.97753	1.01079	0.981	1.03422	0.761	1.08962	44232.3	38236.7	41314.1	39221.9	40294.9	36197.9	33666.4	50486.7	41262	43251.4	38627.4	33584.4	39760.8	38437.3	41064.3	39683.3	41445.8	39318	x	288
isotig11705	2.09748	0	#NAME?	0.343957		423	40s ribosomal protein s26		ribosome biogenesis; translation;	cytosolic small ribosomal subunit;	structural constituent of ribosome;	Fungal	ETW75826.1	ETW77848.1	148682	148682	59.701	17.162	3.47867	0.78	303.999	5.42617	0.609	155.776	0.102	347.008	431.089	3940.37	61.172	4693.32	2284.63	6907.78	31.269	1	161.529	5931.78	2116.14	43.435	5979.04	697.399	40.636	1	493.6	2251.4		124.5
